# Supplementary material for: Investigation of Avian Reovirus Evolution and Cross-Species Transmission in Turkey Hosts by Segment-Based Temporal Analysis
Source: Viruses. 2025 Jun 28;17(7):926. doi: 10.3390/v17070926 (PMC12300447; doi:10.3390/v17070926)
Supplement: Supplementary file 1 [file viruses-17-00926-s001.zip]

Archive with 8 entries (8 files):
- Supplementary Figure S1.jpg
- Supplementary Figure S2.jpg
- Supplementary Figure S3.jpg
- Supplementary Figure S4.jpg
- Supplementary Figure S5.jpg
- Supplementary Table S1.xlsx
- Supplementary Table S2.xlsx
- Supplementary Table S3.xlsx
