# Supplementary material for: Investigation of Avian Reovirus Evolution and Cross-Species Transmission in Turkey Hosts by Segment-Based Temporal Analysis
Source: Viruses. 2025 Jun 28;17(7):926. doi: 10.3390/v17070926 (PMC12300447; doi:10.3390/v17070926)
Supplement: Supplementary file 1 [file viruses-17-00926-s001.zip › Supplementary Table S1.xlsx]

## Sheet: Table  S1
Case accession	Sampling date	Host species	State	Organ(s)	Purpose for testing	Fresh tissue qRT-PCR Ct value	Virus isolation	Virus isolation qRT-PCR Ct value	WGS sequencing sample	Segment(s) with more than 1 sequence (=2 sequences) by WGS	Segment(s) with more than 10% missing nucleotides of the full-length ORF*
2021018681	2021-02-26	Turkey	Iowa	Tendon	Pathologic examination	19.1	+	NP	Virus isolate	None	None
2022053032	2022-03-17	Turkey	North Carolina	Tendon	Disease surveillance	21.7	NP	NA	Tendon tissue	None	None
2022068032	2022-07-18	Quail	Iowa	Liver	Pathologic examination	14.3	NP	NA	Virus isolate	None	None
2022082895	2022-09-07	Turkey	Iowa	Liver	Pathologic examination	18.6	NP	NA	Liver tissue	L1	None
2022092792	2022-10-05	Turkey	Iowa	Liver	Disease surveillance	19.2	NP	NA	Liver tissue	None	None
2022114453	2022-12-08	Turkey	Iowa	Liver	Pathologic examination	13.8	+	17.8	Virus isolate	None	None
2023010975	2023-01-31	Turkey	Iowa	Liver	Pathologic examination	11.2	+	14.5	Virus isolate	None	None
2023051528	2023-05-25	Turkey	Iowa	Liver	Pathologic examination	23.9	+	16.6	Virus isolate	None	None
2023051647	2023-05-22	Turkey	South Carolina	Liver	Pathologic examination	11.4	+	14.6	Virus isolate	None	None
2023052575	2023-05-31	Turkey	Iowa	Liver	Pathologic examination	16.4	+	17.4	Virus isolate	None	None
2023053448	2023-06-01	Turkey	Iowa	Liver	Pathologic examination	11.5	+	14	Virus isolate	None	None
2023058712	2023-06-16	Turkey	Iowa	Liver	Pathologic examination	21.8	+	16.4	Liver tissue	None	None
2023062089	2023-06-07	Turkey	Ontario	Unknown	Disease surveillance	Unknown	+	NP	Virus isolate	None	None
2023063610	2023-06-30	Turkey	North Carolina	Liver	Pathologic examination	13.6	+	16.5	Liver tissue	None	None
2023065415	2023-06-29	Turkey	Iowa	Liver	Disease surveillance	17.1	+	14.8	Liver tissue	L1	None
2023067153	2023-07-14	Turkey	North Carolina	Liver	Pathologic examination	13.8	+	17.1	Virus isolate	None	None
2023067327	2023-07-14	Turkey	Iowa	Liver	Pathologic examination	16.6	+	16	Liver tissue	L2, L3	L2, L3
2023067944	2023-03-08	Turkey	Pennsylvania	Liver	Disease surveillance	Unknown	+	NP	Virus isolate	None	None
				Tendon	Disease surveillance	Unknown	+	NP	Virus isolate	None	None
2023068659	2023-07-18	Turkey	Iowa	Intestine	Pathologic examination	26.8	+	16	Intestine tissue	L3, M2, M3, S2, S3, S4	M3, S2, S4
2023068682	2023-07-19	Turkey	Ohio	Liver	Disease surveillance	26.7	+	13	Virus isolate	None	None
2023071266	2023-07-25	Turkey	Missouri	Liver	Disease surveillance	23.7	+	15	Liver tissue	None	L1, L2, L3, M1, M2, M3, S2, S4
2023071968	2023-08-01	Turkey	North Carolina	Liver	Pathologic examination	26.7	+	21	Virus isolate	None	None
2023072160	2023-07-31	Turkey	Iowa	Liver	Pathologic examination	13.3	+	15	Liver tissue	None	None
2023072680	2023-07-18	Turkey	Missouri	Tendon	Disease surveillance	35.7	+	22.3	Virus isolate	None	None
2023074770	2023-08-03	Turkey	Minnesota	Liver	Disease surveillance	20.7	+	16.3	Virus isolate	None	None
				Tendon	Disease surveillance	28.4	+	18.7	Virus isolate	None	None
2023074842	2023-08-08	Turkey	North Carolina	Liver	Pathologic examination	13.5	+	17.1	Virus isolate	None	None
2023074843	2023-08-07	Turkey	North Carolina	Intestine	Pathologic examination	16.2	+	14.4	Virus isolate	L1, L2, L3, M1, M2, M3, S1, S2, S3, S4	None
2023075368	2023-08-10	Turkey	Minnesota	Tendon	Disease surveillance	24	+	16.7	Virus isolate	None	None
2023075474	2023-08-05	Turkey	Ohio	Tendon	Pathologic examination	24.9	+	NP	Virus isolate	None	None
2023075548	2023-08-11	Turkey	Minnesota	Liver	Disease surveillance	22.9	+	16.9	Liver tissue	None	None
2023078054	2023-08-17	Turkey	North Carolina	Intestine	Pathologic examination	15.8	+	18.9	Virus isolate	None	None
2023078055	2023-08-16	Turkey	North Carolina	Liver	Pathologic examination	19.1	+	18.1	Virus isolate	None	None
2023078509	2023-08-17	Turkey	Minnesota	Liver	Disease surveillance	23.4	+	17.5	Virus isolate	None	None
				Liver	Disease surveillance	23.7	+	17.1	Virus isolate	None	None
2023078696	2023-08-21	Turkey	Utah	Tendon	Disease surveillance	23.6	+	16.2	Virus isolate	None	None
2023078871	2023-08-21	Turkey	Minnesota	Liver	Disease surveillance	24	+	16.4	Virus isolate	None	None
				Heart	Disease surveillance	27.8	+	15.6	Virus isolate	None	None
2023078935	2023-08-21	Turkey	North Carolina	Liver	Disease surveillance	25.2	+	19	Virus isolate	None	None
2023080106	2023-08-23	Turkey	North Carolina	Intestine	Pathologic examination	19.7	+	16.1	Virus isolate	None	None
2023081158	2023-08-25	Turkey	Minnesota	Liver	Disease surveillance	27.9	+	15.8	Virus isolate	None	None
2023081284	2023-08-29	Turkey	North Carolina	Liver	Pathologic examination	15.9	+	19.1	Virus isolate	None	None
2023081286	2023-08-29	Turkey	North Carolina	Liver	Pathologic examination	23.5	+	19.3	Virus isolate	None	None
2023081658	2023-08-30	Turkey	Iowa	lung	Pathologic examination	27.7	+	21.4	Virus isolate	None	None
2023081694	2023-08-29	Turkey	Minnesota	Liver	Disease surveillance	23.9	+	15.4	Virus isolate	None	None
2023081695	2023-08-29	Turkey	Minnesota	Liver	Disease surveillance	34.2	+	20.3	Virus isolate	None	None
2023082343	2023-08-31	Turkey	Minnesota	Liver	Disease surveillance	14.1	+	16.7	Virus isolate	None	None
2023083263	2023-09-01	Turkey	North Carolina	Liver	Pathologic examination	16.6	+	18.9	Virus isolate	None	None
2023084521	2023-09-05	Turkey	Minnesota	Tendon	Pathologic examination	22.4	+	20	Virus isolate	None	None
2023087717	2023-09-14	Turkey	Minnesota	Heart	Disease surveillance	35.5	+	15.6	Virus isolate	M1, M3, S1, S3	None
2023087926	2023-09-19	Turkey	Iowa	Intestine	Disease surveillance	21.1	+	16.9	Virus isolate	None	None
2023087953	2023-09-19	Turkey	Iowa	Intestine	Disease surveillance	14.2	+	17.1	Virus isolate	L2, L3, M1, M2, M3, S1, S2, S3	L2
2023090479	2023-09-27	Turkey	Minnesota	Liver	Disease surveillance	13.2	+	15.1	Liver tissue	None	None
2023092409	2023-09-28	Turkey	Minnesota	Unknown	Disease surveillance	24.3	+	15.9	Virus isolate	None	None
2023092637	2023-10-03	Turkey	Iowa	Intestine	Pathologic examination	19.1	+	18.8	Virus isolate	None	None
2023099475	2023-10-19	Turkey	Minnesota	Liver	Disease surveillance	15.2	+	12.5	Virus isolate	None	None
2023105636	2023-11-13	Turkey	Iowa	Intestine	Pathologic examination	25.3	+	15.7	Virus isolate	L1, L2, L3, M1, M3, S1, S2, S3, S4	L1, L3, M1, S1, S2
2023106049	2023-11-10	Turkey	Iowa	Intestine	Disease surveillance	23.4	+	15.5	Virus isolate	None	None
2023106050	2023-11-10	Turkey	Iowa	Intestine	Disease surveillance	22	+	18.8	Virus isolate	L3, M3	L3
2023112022	2023-11-28	Turkey	Iowa	Liver	Disease surveillance	14	+	16.8	Virus isolate	None	None
				Heart	Disease surveillance	23.5	+	16.9	Virus isolate	None	None
2023118691	2023-12-15	Turkey	Minnesota	Liver	Disease surveillance	18.7	+	17.7	Virus isolate	None	None
				Heart	Disease surveillance	22.8	+	17.9	Virus isolate	None	None
				Heart	Disease surveillance	25	+	21.3	Virus isolate	None	None
				Liver	Disease surveillance	25	+	15.7	Virus isolate	None	None
2024002104	2024-01-05	Turkey	Iowa	Tendon	Pathologic examination	28.6	+	14.6	Virus isolate	None	None
2024008785	2024-01-24	Turkey	Iowa	Liver	Pathologic examination	17.9	+	18.7	Virus isolate	None	None
2024010196	2023-01-29	Turkey	Minnesota	Liver	Disease surveillance	10.3	+	18.4	Virus isolate	L1, L2, L3, M1, M2, M3, S1, S2, S3, S4	None
2024010197	2024-01-29	Turkey	Minnesota	Heart	Disease surveillance	21.3	+	16.6	Virus isolate	None	None
2024014116	2024-02-08	Turkey	Iowa	Liver	Pathologic examination	27	+	20.7	Virus isolate	None	None
2024016066	2024-02-13	Turkey	Minnesota	Heart	Disease surveillance	12.5	+	NP	Virus isolate	None	None
2024019012	2024-02-21	Turkey	Minnesota	Liver	Disease surveillance	9.5	+	NP	Virus isolate	None	None
				Heart	Disease surveillance	20.4	+	NP	Virus isolate	None	None
2024026792	2024-03-13	Turkey	South Dakota	Tendon	Pathologic examination	22.3	+	NP	Virus isolate	None	None
2024026800	2024-03-14	Turkey	Ohio	Tendon	Pathologic examination	25.6	+	NP	Virus isolate	None	None
2024040872	2024-04-19	Turkey	Iowa	Heart	Disease surveillance	28.2	+	NP	Virus isolate	None	None
2024040873	2024-04-19	Turkey	Iowa	Liver	Disease surveillance	10.5	+	NP	Virus isolate	None	None
2024043760	2024-04-29	Turkey	Pennsylvania	Tendon	Disease surveillance	24.9	+	17.8	Virus isolate	None	None
2024043761	2024-04-29	Turkey	Ohio	Tendon	Pathologic examination	27.1	+	NP	Virus isolate	None	None
2024045527	2024-05-01	Turkey	Ohio	Tendon	Pathologic examination	29	+	NP	Virus isolate	None	None
2024045737	2024-05-03	Turkey	Iowa	Liver	Pathologic examination	16.8	+	18.1	Virus isolate	M2, M3	M3
2024045978	2024-05-07	Turkey	Indiana	Tendon	Pathologic examination	25.2	+	15.1	Virus isolate	None	None
2024048643	2024-05-07	Turkey	Ohio	Tendon	Pathologic examination	26.2	+	19.3	Virus isolate	None	None
2024048738	2024-05-09	Turkey	Indiana	Tendon	Pathologic examination	23.9	+	NP	Virus isolate	None	None
2024048804	2024-05-10	Turkey	Indiana	Tendon	Pathologic examination	28.7	+	NP	Virus isolate	None	None
2024050570	2024-05-13	Turkey	Iowa	Liver	Pathologic examination	16	+	14.8	Virus isolate	M2, M3	M3
