# Supplementary material for: Investigation of Avian Reovirus Evolution and Cross-Species Transmission in Turkey Hosts by Segment-Based Temporal Analysis
Source: Viruses. 2025 Jun 28;17(7):926. doi: 10.3390/v17070926 (PMC12300447; doi:10.3390/v17070926)
Supplement: Supplementary file 1 [file viruses-17-00926-s001.zip › Supplementary Table S2.xlsx]

## Sheet: M2 Clades
M2 Clade 1		M2 Clade 2		M2 Clade 3		M2 Clade 4		M2 Clade 5		M2 Clade 6
Host	Accession	Host	Accession	Host	Accession	Host	Accession	Host	Accession	Host	Accession
Chicken	OR612107	Chicken	KF741700	Chicken	OR612127	Black swan	OP090024	Turkey	OR355488	Chicken	OM469154
Turkey	OR361350	Chicken	KM877329	Turkey	OQ731514	Cherry Valley duck	MK955822	Turkey	KJ874297	Chickens	OK077997
Turkey	OR361340	Chicken	KP731615	Turkey	OQ731504	Cherry Valley duck	MN747008	Turkey	KJ874296	Pheasant	MT423661
Turkey	OR351218	Chicken	KT428302	Chicken	OM469153	Cherry Valley duck	MT829210	Turkey	KJ874295	Chicken	KX398306
Chicken	OP132231	Pheasant	KT954546	Chicken	OM469150	Cherry Valley duck	MT829220	Turkey	KJ874293	Chicken	KX398286
Chicken	KY860638	Chicken	KU169292	Chicken	NC_15130	Duck (unspecified)	JF320801	Turkey	KJ874292	Chicken	KX398266
Chicken	KX757765	Chicken	KX398246	Chicken	MW394460	Duck (unspecified)	KF154114	Turkey	KJ874291	Turkey	2023080106
Chicken	KP288861	Chicken	KX398256	Chicken	MW174788	Duck (unspecified)	MZ733727	Turkey	KJ874284	Turkey	2023078055
Chicken	KP288851	Chicken	KX398296	Chicken	MW002451	Duck (unspecified)	MZ736879	Turkey	2024050570	Turkey	2023078054
Chicken	KP288841	Chicken	KX398326	Chicken	MT995737	Duck (unspecified)	ON040911	Turkey	2024045737
Chicken	KP288831	Chicken	MF183215	Chicken	MN879688	Goose	JX145332	Turkey	2024040873
Turkey	KP173687	Chicken	MK583325	Chicken	MN879658	Mallard duck	JX440514	Turkey	2024040872
Turkey	KJ874303	Chicken	MK583335	Chicken	MN879638	Mallard duck	JX478254	Turkey	2024026792
Turkey	KJ874302	Chicken	MK616647	Chicken	MN879628	Mallard duck	KJ879928	Turkey	2024019012
Turkey	KJ874301	Chicken	MN879598	Chicken	MK562471	Mallard duck	KT861591	Turkey	2024019012
Turkey	KJ874299	Chicken	MN879608	Chicken	MK554708	Mallard duck	MK749402	Turkey	2024016066
Turkey	KJ874298	Chicken	MN879618	Chicken	MK551739	Mallard duck	MW388678	Turkey	2024014116
Turkey	KJ874294	Chicken	MN879648	Chicken	MK416137	Mallard duck	MW924633	Turkey	2024010197
Turkey	KJ874290	Chicken	MN879668	Chicken	MF686699	Mallard duck	ON009431	Turkey	2024010196
Turkey	KJ874289	Chicken	MN879678	Turkey	KR997923	Mallard duck	ON009441	Turkey	2024010196
Turkey	KJ874288	Chicken	MN879698	Turkey	KR997913	Mallard duck	OQ446455	Turkey	2024002104
Turkey	KJ874287	Chicken	MN879708	Turkey	KR997903	Muscovy duck	JQ923468	Turkey	2023083263
Turkey	KJ874285	Chicken	MW244846	Turkey	KJ874300	Muscovy duck	JX478264	Turkey	2023081286
Turkey	KJ874283	Chicken	ON807300	Turkey	KJ874286	Muscovy duck	MH510249	Turkey	2023081284
Turkey	KJ874282	Chicken	OR520154	Chicken	FR694195	Muscovy duck	MH510259	Turkey	2023078935
Turkey	KJ874281	Chicken	OR546355	Chicken	AY635943	Muscovy duck	OQ704005	Turkey	2023074843
Chicken	KJ476703	Chicken	OR546365	Chicken	AY635942	Muscovy duck	OM930739	Turkey	2023074842
Chicken	KF741750	Chicken	OR612097	Chicken	AY635941	Muscovy duck	OM930749	Turkey	2023071968
Chicken	KF741740	Chicken	OR612137	Turkey	2023106050	Muscovy duck	OM930759	Turkey	2023068682
Chicken	KF741730			Turkey	2023087953			Turkey	2023067153
Chicken	KF741720			Turkey	2023087717			Turkey	2023065415
Chicken	KC183752			Turkey	2023081694			Turkey	2023063610
Chicken	EU616742			Turkey	2023068659			Turkey	2023052575
Chicken	EU616741			Turkey	2023067327			Turkey	2022114453
Chicken	AY635940			Turkey	2021018681			Quail	2022068032
Quial	AY635939
Chicken	AY635938
Chicken	AY635937
Chicken	AY635936
Chicken	AY635935
Chicken	AY635934
Turkey	2024050570
Turkey	2024048804
Turkey	2024048738
Turkey	2024048643
Turkey	2024045978
Turkey	2024045737
Turkey	2024045527
Turkey	2024043761
Turkey	2024043760
Turkey	2024026800
Turkey	2024008785
Turkey	2023118691
Turkey	2023118691
Turkey	2023118691
Turkey	2023118691
Turkey	2023112022
Turkey	2023112022
Turkey	2023106049
Turkey	2023105636
Turkey	2023099475
Turkey	2023092637
Turkey	2023092409
Turkey	2023090479
Turkey	2023087953
Turkey	2023087926
Turkey	2023084521
Turkey	2023082343
Turkey	2023081695
Turkey	2023081658
Turkey	2023081158
Turkey	2023078871
Turkey	2023078871
Turkey	2023078696
Turkey	2023078509
Turkey	2023078509
Turkey	2023075548
Turkey	2023075474
Turkey	2023075368
Turkey	2023074843
Turkey	2023074770
Turkey	2023074770
Turkey	2023072680
Turkey	2023072160
Turkey	2023068659
Turkey	2023067944
Turkey	2023067944
Turkey	2023062089
Turkey	2023058712
Turkey	2023053448
Turkey	2023051647
Turkey	2023051528
Turkey	2023010975
Turkey	2022092792
Turkey	2022082895
Turkey	2022053032
