# Supplementary material for: Investigation of Avian Reovirus Evolution and Cross-Species Transmission in Turkey Hosts by Segment-Based Temporal Analysis
Source: Viruses. 2025 Jun 28;17(7):926. doi: 10.3390/v17070926 (PMC12300447; doi:10.3390/v17070926)
Supplement: Supplementary file 1 [file viruses-17-00926-s001.zip › Supplementary Table S3.xlsx]

## Sheet: σC_MEME
Part.	Codon	α	β1	p1	β+	p+	LRT	p-value	# branches under selection	q	Class
1	1	0	0	1	0	0	0	1	0	1	Invariable
1	2	5.616	0.29	0	0.403	1	0	0.667	0	1	Neutral
1	3	1.135	0	0	4.582	1	0.824	0.352	2	1	Neutral
1	4	2.757	1.567	0	1.958	1	0	0.667	0	1	Neutral
1	5	8.965	0	0	1.215	1	0	0.667	0	1	Neutral
1	6	0	0	0	0.693	1	1.103	0.299	2	1	Neutral
1	7	3.988	0.982	0	333.356	1	0.888	0.339	2	1	Neutral
1	8	1.773	0.06	0	3.478	1	0.55	0.416	1	1	Neutral
1	9	0	0	1	0	0	0	1	0	1	Invariable
1	10	0	0	1	0	0	0	1	0	1	Invariable
1	11	0	0	0	1.365	1	2.616	0.131	3	1	Neutral
1	12	6.538	0	0	0.612	1	0	0.667	0	1	Neutral
1	13	0	0	1	0	0	0	1	0	1	Invariable
1	14	0.001	0	0	123.973	1	2.654	0.128	1	1	Neutral
1	15	7.312	0	0	1.701	1	0	0.667	0	1	Neutral
1	16	5.784	0	0	1.405	1	0	0.667	0	1	Neutral
1	17	1.736	0	0	0.083	1	0	0.667	0	1	Neutral
1	18	2.603	0	0	0.668	1	0	0.667	0	1	Neutral
1	19	0.74	0	0	0.078	1	0	0.667	0	1	Neutral
1	20	1.445	0	0	7.24	1	0.428	0.45	1	1	Neutral
1	21	0	0	0	0.318	1	0.53	0.421	1	1	Neutral
1	22	0.002	0	0	276.388	1	3.472	0.083	1	1	Diversifying
1	23	1.239	0	0	8.616	1	1.675	0.217	3	1	Neutral
1	24	2.884	1.466	0	14.872	1	0.341	0.477	0	1	Neutral
1	25	2.397	0.729	0	10.401	1	0.869	0.343	0	1	Neutral
1	26	0.691	0	0	60.187	1	4.1	0.06	3	0.985	Diversifying
1	27	8.508	3.283	0	4.201	1	0	0.667	0	1	Neutral
1	28	0	0	0	1.981	1	2.435	0.144	3	1	Neutral
1	29	1.619	0	0	0.394	1	0	0.667	0	1	Neutral
1	30	2.259	0	0	0.116	1	0	0.667	0	1	Neutral
1	31	3.203	0	0	3667.68	1	8.568	0.006	2	0.166	Diversifying
1	32	17.826	2.954	0	4.018	1	0	0.667	0	1	Neutral
1	33	5.278	3.801	0	5.17	1	0	0.667	0	1	Neutral
1	34	12.84	0	0	12.152	1	0	0.667	0	1	Neutral
1	35	2.908	2.908	0	3.622	1	0.006	0.648	0	1	Neutral
1	36	2.642	0.206	0	3.208	1	0.042	0.611	0	1	Neutral
1	37	6.844	0	0	7.551	1	0	0.662	3	1	Neutral
1	38	10.195	0	0	5.273	1	0	0.667	0	1	Neutral
1	39	8.408	2.216	0	50.948	1	1.462	0.245	1	1	Neutral
1	40	8.879	2.94	0	3.296	1	0	0.667	0	1	Neutral
1	41	7.312	0	0	0.779	1	0	0.667	0	1	Neutral
1	42	12.572	1.594	0	8.669	1	0	0.667	0	1	Neutral
1	43	14.745	3.014	0	3.152	1	0	0.667	0	1	Neutral
1	44	9.298	0	0	10.02	1	-0.017	0.667	6	1	Neutral
1	45	9.793	0	0	4.313	1	0	0.667	0	1	Neutral
1	46	4.786	0.164	0	6.81	1	0.236	0.514	1	1	Neutral
1	47	8.37	2.999	0	3.34	1	0	0.667	0	1	Neutral
1	48	7.291	0	0	1.669	1	0	0.667	0	1	Neutral
1	49	5.817	4.35	0	8.434	1	0.01	0.641	0	1	Neutral
1	50	4.465	0	0	3.927	1	0	0.667	0	1	Neutral
1	51	3.232	0	0	0.277	1	0	0.667	0	1	Neutral
1	52	11.656	0	0	19.244	1	0.084	0.583	3	1	Neutral
1	53	4.184	0.251	0	5.707	1	0.173	0.539	0	1	Neutral
1	54	5.086	2.371	0	4.039	1	0	0.667	0	1	Neutral
1	55	3.201	0	0	0.869	1	0	0.667	0	1	Neutral
1	56	20.901	2.66	0	2.75	1	0	0.667	0	1	Neutral
1	57	13.749	2.244	0	2.264	1	0	0.667	0	1	Neutral
1	58	0	0	0	7.007	1	2.61	0.131	4	1	Neutral
1	59	8.91	0	0	13.459	1	0.036	0.615	2	1	Neutral
1	60	7.861	0	0	56.024	1	3.575	0.079	4	1	Diversifying
1	61	15.635	0	0	13.948	1	0	0.667	0	1	Neutral
1	62	7.142	0	0	41.829	1	0.68	0.384	1	1	Neutral
1	63	7.494	0	0	4.241	1	0	0.667	0	1	Neutral
1	64	10.124	0	0	4.58	1	0	0.667	0	1	Neutral
1	65	13.223	1.765	0	11.062	1	0	0.667	0	1	Neutral
1	66	9.38	0	0	150.469	1	1.337	0.262	2	1	Neutral
1	67	10.333	4.896	0	5.085	1	0	0.667	0	1	Neutral
1	68	17.386	0	0	15.898	1	0	0.667	0	1	Neutral
1	69	15.44	4.343	0	4.21	1	0	0.667	0	1	Neutral
1	70	1.835	0.116	0	4.697	1	0.667	0.387	0	1	Neutral
1	71	11.684	2.894	0	2.799	1	0	0.667	0	1	Neutral
1	72	10.751	1.777	0	2.784	1	0	0.667	0	1	Neutral
1	73	12.584	0.665	0	0.683	1	0	0.667	0	1	Neutral
1	74	9.626	5.053	0	7.05	1	0	0.667	0	1	Neutral
1	75	10.471	4.416	0	4.659	1	0	0.667	0	1	Neutral
1	76	9.237	1.681	0	2.275	1	0	0.667	0	1	Neutral
1	77	3.8	0	0	13.082	1	0.931	0.331	5	1	Neutral
1	78	11.123	1.147	0	7.44	1	0	0.667	0	1	Neutral
1	79	0.01	0.003	0	22.631	1	3.695	0.074	2	1	Diversifying
1	80	5.907	4.682	0	4.53	1	0	0.667	0	1	Neutral
1	81	5.728	0	0	21.248	1	1.358	0.259	8	1	Neutral
1	82	5.211	4.528	0	4.436	1	0	0.667	0	1	Neutral
1	83	11.538	1.202	0	1.232	1	0	0.667	0	1	Neutral
1	84	8.073	0	0	15.568	1	0.098	0.575	2	1	Neutral
1	85	9.815	8.377	0	7.812	1	0	0.667	0	1	Neutral
1	86	3.622	2.876	0	2.834	1	0	0.667	0	1	Neutral
1	87	20.33	0	0	10.587	1	0	0.667	0	1	Neutral
1	88	11.764	1.226	0	1.235	1	0	0.667	0	1	Neutral
1	89	8.609	2.293	0	16.649	1	0.117	0.566	0	1	Neutral
1	90	12.488	0	0	10.146	1	0	0.667	0	1	Neutral
1	91	12.375	0.267	0	46.236	1	1.419	0.25	2	1	Neutral
1	92	13.804	3.871	0	3.667	1	0	0.667	0	1	Neutral
1	93	6.685	0	0	9.195	1	0.014	0.635	1	1	Neutral
1	94	12.698	1.739	0	1.774	1	0	0.667	0	1	Neutral
1	95	4.908	0.178	0	6.81	1	0.197	0.53	1	1	Neutral
1	96	15.929	4.169	0	3.978	1	0	0.667	0	1	Neutral
1	97	8.371	1.783	0	1.72	1	0	0.667	0	1	Neutral
1	98	18.411	3.889	0	4.041	1	0	0.667	0	1	Neutral
1	99	7.973	3.951	0	4.974	1	0	0.667	0	1	Neutral
1	100	5.47	4.083	0	8.258	1	0.02	0.629	0	1	Neutral
1	101	3.932	0	0	28.078	1	1.695	0.215	3	1	Neutral
1	102	5.842	0	0	170.01	1	3.103	0.101	3	1	Neutral
1	103	17.906	0	0	10.597	1	0	0.667	0	1	Neutral
1	104	14.499	4.311	0	5.103	1	0	0.667	0	1	Neutral
1	105	17.051	1.695	0	1.723	1	0	0.667	0	1	Neutral
1	106	5.543	4.174	0	4.295	1	0	0.667	0	1	Neutral
1	107	11.997	1.858	0	2.098	1	0	0.667	0	1	Neutral
1	108	8.434	4.15	0	4.997	1	0	0.667	0	1	Neutral
1	109	11.333	0	0	39.089	1	2.202	0.163	5	1	Neutral
1	110	1.076	0.09	0	2.055	1	0.345	0.476	0	1	Neutral
1	111	10.866	3.438	0	3.347	1	0	0.667	0	1	Neutral
1	112	10.807	1.112	0	11.909	1	0.003	0.653	0	1	Neutral
1	113	3.025	0.236	0	3.859	1	0.054	0.602	0	1	Neutral
1	114	4.983	4.48	0	5.26	1	-0.001	0.667	0	1	Neutral
1	115	4.278	0	0	6.089	1	0.084	0.583	3	1	Neutral
1	116	8.203	2.157	0	4.344	1	0	0.667	0	1	Neutral
1	117	0.392	0.017	0	8.203	1	5.528	0.029	2	0.554	Diversifying
1	118	7.441	0.457	0	0.543	1	0	0.667	0	1	Neutral
1	119	15.553	2.154	0	2.294	1	0	0.667	0	1	Neutral
1	120	6.42	3.675	0	3.908	1	0	0.667	0	1	Neutral
1	121	7.054	0	0	227.309	1	2.277	0.157	2	1	Neutral
1	122	6.035	0	0	33.271	1	2.004	0.182	3	1	Neutral
1	123	9.736	3.314	0	3.222	1	0	0.667	0	1	Neutral
1	124	9.498	4.1	0	3.823	1	0	0.667	0	1	Neutral
1	125	16.149	1.34	0	1.142	1	0	0.667	0	1	Neutral
1	126	6.954	6.954	0	6.8	1	0	0.667	0	1	Neutral
1	127	1.292	0.109	0	1.488	1	0.017	0.632	0	1	Neutral
1	128	9.915	0	0	62.112	1	0.993	0.319	3	1	Neutral
1	129	8.58	2.205	0	3.261	1	0	0.667	0	1	Neutral
1	130	10.764	3.562	0	42.79	1	-0.267	0.667	0	1	Neutral
1	131	16.198	0	0	2.402	1	0	0.667	0	1	Neutral
1	132	8.01	0	0	6.608	1	0	0.667	0	1	Neutral
1	133	10.753	6.914	0	7.379	1	0	0.667	0	1	Neutral
1	134	7.617	0	0	3.99	1	0	0.667	0	1	Neutral
1	135	4.705	0	0	148.564	1	3.873	0.068	4	1	Diversifying
1	136	7.916	0	0	1.771	1	0	0.667	0	1	Neutral
1	137	8.393	3.576	0	5.474	1	0	0.667	0	1	Neutral
1	138	5.403	0.922	0	121.86	1	1.605	0.226	2	1	Neutral
1	139	10.173	0	0	6.021	1	0	0.667	0	1	Neutral
1	140	9.148	1.042	0	1.065	1	0	0.667	0	1	Neutral
1	141	6.339	0	0	0.905	1	0	0.667	0	1	Neutral
1	142	11.264	8.799	0	9.552	1	0	0.667	0	1	Neutral
1	143	11.658	3.061	0	2.782	1	0	0.667	0	1	Neutral
1	144	4.585	0	0	2.984	1	0	0.667	0	1	Neutral
1	145	13.831	1.762	0	2.935	1	0	0.667	0	1	Neutral
1	146	10.115	1.074	0	5.632	1	0	0.667	0	1	Neutral
1	147	0	0	0	2.094	1	2.533	0.137	4	1	Neutral
1	148	0	0	0	19.307	1	8.224	0.007	9	0.17	Diversifying
1	149	7.281	0	0	2.117	1	0	0.667	0	1	Neutral
1	150	4.98	0.607	0	0.569	1	0	0.667	0	1	Neutral
1	151	2.94	2.134	0	2.374	1	0	0.667	0	1	Neutral
1	152	8.005	0	0	10.01	1	0.059	0.599	2	1	Neutral
1	153	8.914	2.525	0	2.52	1	0	0.667	0	1	Neutral
1	154	4.918	0	0	1.536	1	0	0.667	0	1	Neutral
1	155	7.727	1.98	0	1.789	1	0	0.667	0	1	Neutral
1	156	14.29	1.47	0	1.803	1	0	0.667	0	1	Neutral
1	157	4.735	1.245	0	1.285	1	0	0.667	0	1	Neutral
1	158	5.807	3.107	0	3.198	1	0	0.667	0	1	Neutral
1	159	2.821	0	0	2.954	1	0.004	0.651	3	1	Neutral
1	160	10.874	1.481	0	80.25	1	1.437	0.248	0	1	Neutral
1	161	7.39	0.619	0	0.588	1	0	0.667	0	1	Neutral
1	162	5.125	3.218	0	3.424	1	0	0.667	0	1	Neutral
1	163	4.724	0.511	0	0.526	1	0	0.667	0	1	Neutral
1	164	10.901	0	0	4.567	1	0	0.667	0	1	Neutral
1	165	5.634	1.062	0	2.68	1	0	0.667	0	1	Neutral
1	166	9.974	0	0	55.626	1	0.551	0.416	1	1	Neutral
1	167	6.811	0	0	1.588	1	0	0.667	0	1	Neutral
1	168	4.326	0	0	4.232	1	0	0.667	0	1	Neutral
1	169	6.375	0	0	25.473	1	0.463	0.44	3	1	Neutral
1	170	6.934	0	0	6.394	1	0	0.667	0	1	Neutral
1	171	13.06	1.743	0	14.234	1	-0.004	0.667	0	1	Neutral
1	172	2.817	0.639	0	0.591	1	0	0.667	0	1	Neutral
1	173	6.305	0	0	27.404	1	1.581	0.229	2	1	Neutral
1	174	7.795	0.574	0	0.769	1	0	0.667	0	0.998	Neutral
1	175	16.269	0	0	4.537	1	0	0.667	0	0.994	Neutral
1	176	11.238	0	0	1.174	1	0	0.667	0	0.989	Neutral
1	177	7.502	0.962	0	6.622	1	0	0.667	0	0.985	Neutral
1	178	0	0	0	3.468	1	1.602	0.226	2	1	Neutral
1	179	13.229	0	0	4.653	1	0	0.667	0	0.981	Neutral
1	180	8.962	1.206	0	1.259	1	0	0.667	0	0.976	Neutral
1	181	1.071	0.466	0	0.462	1	0	0.667	0	0.972	Neutral
1	182	8.703	0	0	0.75	1	0	0.667	0	0.968	Neutral
1	183	18.772	0	0	1.196	1	0	0.667	0	0.963	Neutral
1	184	6.707	0	0	2.43	1	0	0.667	0	0.959	Neutral
1	185	13.097	5.886	0	5.652	1	0	0.667	0	0.955	Neutral
1	186	1.026	0.002	0	5.186	1	2.577	0.134	8	1	Neutral
1	187	9.087	2.599	0	2.824	1	0	0.667	0	0.951	Neutral
1	188	4.655	0.125	0	4.985	1	0.003	0.652	1	1	Neutral
1	189	10.861	0	0	77.005	1	1.478	0.242	1	1	Neutral
1	190	4.813	0.487	0	0.571	1	0	0.667	0	0.947	Neutral
1	191	4.008	0	0	1.152	1	0	0.667	0	0.943	Neutral
1	192	17.497	0	0	1.151	1	0	0.667	0	0.938	Neutral
1	193	4.676	0	0	0.424	1	0	0.667	0	0.934	Neutral
1	194	4.07	1.008	0	0.893	1	0	0.667	0	0.93	Neutral
1	195	15.616	1.89	0	1.969	1	0	0.667	0	0.927	Neutral
1	196	5.44	0	0	1.185	1	0	0.667	0	0.923	Neutral
1	197	5.387	1.206	0	1.246	1	0	0.667	0	0.919	Neutral
1	198	5.293	0.389	0	0.448	1	0	0.667	0	0.915	Neutral
1	199	18.456	0	0	1.476	1	0	0.667	0	0.911	Neutral
1	200	7.305	1.647	0	1.616	1	0	0.667	0	0.907	Neutral
1	201	3.419	0	0	3.622	1	-0.005	0.667	1	0.904	Neutral
1	202	4.998	0	0	5.052	1	0.001	0.661	5	1	Neutral
1	203	0	0	1	0	0	0	1	0	1	Invariable
1	204	14.441	0	0	6.554	1	0	0.667	0	0.9	Neutral
1	205	4.25	0.347	0	0.4	1	0	0.667	0	0.896	Neutral
1	206	0	0	1	0	0	0	1	0	1	Invariable
1	207	2.073	0	0	3.578	1	0.188	0.533	2	1	Neutral
1	208	9.391	0	0	0.79	1	0	0.667	0	0.893	Neutral
1	209	9.345	3.456	0	3.639	1	0	0.667	0	0.889	Neutral
1	210	8.311	0.382	0	0.484	1	0	0.667	0	0.885	Neutral
1	211	9.358	0	0	35.724	1	0.366	0.469	2	1	Neutral
1	212	5.078	1.662	0	1.657	1	0	0.667	0	0.882	Neutral
1	213	9.685	1.15	0	1.176	1	0	0.667	0	0.878	Neutral
1	214	7.284	3.613	0	75.372	1	2.793	0.119	0	1	Neutral
1	215	9.932	1.051	0	332.728	1	18.462	0	7	0.003	Diversifying
1	216	4.094	0.004	0	4.518	1	-0.054	0.667	2	0.875	Neutral
1	217	12.309	9.119	0	10.134	1	0	0.667	0	0.871	Neutral
1	218	0	0	1	0	0	0	1	0	1	Invariable
1	219	13.842	0	0	3.659	1	0	0.667	0	0.868	Neutral
1	220	11.505	0	0	0.901	1	0	0.667	0	0.864	Neutral
1	221	10.157	0.854	0	1.429	1	0	0.667	0	0.861	Neutral
1	222	12.39	0	0	2.676	1	0	0.667	0	0.858	Neutral
1	223	9.4	0	0	0.766	1	0	0.667	0	0.854	Neutral
1	224	1.838	0	0	3.401	1	0.153	0.548	1	1	Neutral
1	225	6.23	0	0	2.43	1	0	0.667	0	0.851	Neutral
1	226	4.359	0	0	2.212	1	0	0.667	0	0.848	Neutral
1	227	11.161	1.503	0	1.429	1	0	0.667	0	0.844	Neutral
1	228	8.638	0	0	1.839	1	0	0.667	0	0.841	Neutral
1	229	8.099	0	0	1.86	1	0	0.667	0	0.838	Neutral
1	230	3.737	0	0	0.2	1	0	0.667	0	0.835	Neutral
1	231	5.158	0	0	1.677	1	0	0.667	0	0.831	Neutral
1	232	39.426	0	0	0.286	1	0	0.667	0	0.828	Neutral
1	233	8.178	0.326	0	0.591	1	0	0.667	0	0.825	Neutral
1	234	8.897	0	0	0.74	1	0	0.667	0	0.822	Neutral
1	235	1.991	0.47	0	0.512	1	0	0.667	0	0.819	Neutral
1	236	5.899	0	0	17.268	1	0.217	0.521	2	1	Neutral
1	237	6.966	1.194	0	1.276	1	0	0.667	0	0.816	Neutral
1	238	13.8	5.222	0	5.206	1	0	0.667	0	0.813	Neutral
1	239	9.891	0	0	10.018	1	0	0.664	1	1	Neutral
1	240	17.94	0	0	422.621	1	3.132	0.1	3	1	Diversifying
1	241	15.313	2.596	0	2.587	1	0	0.667	0	0.81	Neutral
1	242	0	0	0	2.362	1	2.815	0.118	2	1	Neutral
1	243	7.979	1.022	0	1.148	1	0	0.667	0	0.807	Neutral
1	244	8.724	0	0	2.545	1	0	0.667	0	0.804	Neutral
1	245	27.677	0	0	3.915	1	0	0.667	0	0.801	Neutral
1	246	8.771	0.489	0	158.585	1	2.557	0.135	3	1	Neutral
1	247	7.584	1.422	0	70.89	1	1.751	0.209	0	1	Neutral
1	248	4.99	0	0	1.253	1	0	0.667	0	0.798	Neutral
1	249	11.799	1.423	0	1.436	1	0	0.667	0	0.795	Neutral
1	250	6.655	0.382	0	0.411	1	0	0.667	0	0.792	Neutral
1	251	8.836	3.511	0	4.006	1	0	0.667	0	0.789	Neutral
1	252	8.877	1.804	0	1.367	1	0	0.667	0	0.787	Neutral
1	253	8.178	3.368	0	3.57	1	0	0.667	0	0.784	Neutral
1	254	8.908	0.883	0	0.964	1	0	0.667	0	0.781	Neutral
1	255	8.253	0	0	3.822	1	0	0.667	0	0.778	Neutral
1	256	8.776	0	0	9.13	1	0	0.662	1	1	Neutral
1	257	10.878	0	0	21.557	1	0.147	0.551	2	1	Neutral
1	258	7.114	5.806	0	8.241	1	-0.013	0.667	0	0.775	Neutral
1	259	10.28	0	0	112.899	1	0.965	0.324	1	1	Neutral
1	260	9.094	0.921	0	21.312	1	0.041	0.611	0	1	Neutral
1	261	8.956	2.151	0	1.966	1	0	0.667	0	0.773	Neutral
1	262	7.487	1.432	0	1.546	1	0	0.667	0	0.77	Neutral
1	263	6.866	1.088	0	0.475	1	0	0.667	0	0.767	Neutral
1	264	28.459	0	0	0.467	1	0	0.667	0	0.765	Neutral
1	265	8.097	0	0	3.719	1	0	0.667	0	0.762	Neutral
1	266	5.944	0	0	1.488	1	0	0.667	0	0.759	Neutral
1	267	7.021	1.596	0	3.28	1	0	0.667	0	0.757	Neutral
1	268	6.775	0	0	1.561	1	0	0.667	0	0.754	Neutral
1	269	9.951	0.329	0	1.638	1	0	0.667	0	0.751	Neutral
1	270	10.352	0	0	0.842	1	0	0.667	0	0.749	Neutral
1	271	8.54	0.587	0	0.756	1	0	0.667	0	0.746	Neutral
1	272	26.588	0	0	3.623	1	0	0.667	0	0.744	Neutral
1	273	0	0	0	7.804	1	10.113	0.003	5	0.091	Diversifying
1	274	9.097	0	0	0.773	1	0	0.667	0	0.741	Neutral
1	275	7.799	1.365	0	1.31	1	0	0.667	0	0.739	Neutral
1	276	4.49	0	0	1.189	1	0	0.667	0	0.736	Neutral
1	277	7.27	0	0	0.661	1	0	0.667	0	0.734	Neutral
1	278	6.827	0	0	2.191	1	0	0.667	0	0.731	Neutral
1	279	7.945	1.03	0	1.105	1	0	0.667	0	0.729	Neutral
1	280	10.526	1.226	0	3.854	1	0	0.667	0	0.726	Neutral
1	281	6.87	0	0	2812.72	1	16.147	0	1	0.006	Diversifying
1	282	6.99	1.336	0	2242.09	1	9.83	0.003	1	0.096	Diversifying
1	283	13.494	0.001	0	8.412	1	0	0.667	0	0.724	Neutral
1	284	8.466	1.424	0	1.629	1	0	0.667	0	0.722	Neutral
1	285	12.863	0	0	1	1	0	0.667	0	0.719	Neutral
1	286	12.259	0.43	0	14.177	1	0.026	0.624	0	1	Neutral
1	287	30.268	9.349	0	10.39	1	0	0.667	0	0.717	Neutral
1	288	2.398	1.8	0	1.931	1	0	0.667	0	0.715	Neutral
1	289	1.067	0	0	15.637	1	3.603	0.078	3	1	Diversifying
1	290	33.796	1.282	0	5.288	1	0	0.667	0	0.712	Neutral
1	291	1.927	0	0	28.9	1	1.12	0.296	2	1	Neutral
1	292	19.725	0.585	0	1.216	1	0	0.667	0	0.71	Neutral
1	293	13.151	2.129	0	1.967	1	0	0.667	0	0.708	Neutral
1	294	4.038	0.408	0	0.464	1	0	0.667	0	0.705	Neutral
1	295	16.395	0.465	0	1.32	1	0	0.667	0	0.703	Neutral
1	296	19.133	0	0	2569.78	1	8.084	0.008	1	0.17	Diversifying
1	297	3.139	0.721	0	0.694	1	0	0.667	0	0.701	Neutral
1	298	7.413	0.551	0	0.688	1	0	0.667	0	0.699	Neutral
1	299	17.362	0	0	3.323	1	0	0.667	0	0.696	Neutral
1	300	14.506	2.236	0	2.16	1	0	0.667	0	0.694	Neutral
1	301	9.744	1.6	0	8.69	1	0	0.667	0	0.692	Neutral
1	302	29.345	1.41	0	2.95	1	0	0.667	0	0.69	Neutral
1	303	12.849	2.423	0	80.495	1	1.801	0.203	1	1	Neutral
1	304	9.054	1.066	0	1.141	1	0	0.667	0	0.688	Neutral
1	305	9.504	0.645	0	126.857	1	1.467	0.244	3	1	Neutral
1	306	3.677	0.362	0	14804.6	1	5.299	0.032	2	0.589	Diversifying
1	307	9.399	2.732	0	530.808	1	4.151	0.058	1	1	Diversifying
1	308	7.304	0	0	32.45	1	0.236	0.514	0	1	Neutral
1	309	14.07	0.811	0	65.926	1	0.97	0.323	0	1	Neutral
1	310	9.975	0	0	16189.8	1	3.679	0.075	2	1	Diversifying
1	311	4.921	0	0	13.449	1	0.12	0.564	0	1	Neutral
1	312	12.023	0	0	3.691	1	0	0.667	0	0.685	Neutral
1	313	10.61	1.803	0	165.155	1	2.182	0.165	0	1	Neutral
1	314	19.532	3.048	0	2.941	1	0	0.667	0	0.683	Neutral
1	315	16.51	0	0	154.971	1	2.714	0.124	2	1	Neutral
1	316	6.968	0.79	0	2469.58	1	10.144	0.003	2	0.1	Diversifying
1	317	3.494	0	0	191.585	1	2.263	0.158	2	1	Neutral
1	318	9.742	0.798	0	991.42	1	10.688	0.002	1	0.085	Diversifying
1	319	1.408	0.652	0	23048.3	1	17.884	0	1	0.003	Diversifying
1	320	5.623	0.506	0	5365.23	1	17.92	0	4	0.004	Diversifying
1	321	2.368	2.368	0	1824.97	1	7.18	0.012	1	0.253	Diversifying
1	322	3.81	2.059	0	2.105	1	0	0.667	0	0.681	Neutral
1	323	4.695	0.789	0	163.326	1	2.803	0.119	1	1	Neutral
1	324	3.48	0	0	4.846	1	0.028	0.622	2	1	Neutral
1	325	4.417	0	0	29286	1	31.05	0	3	0	Diversifying
1	326	4.154	0.598	0	5533.69	1	27.676	0	2	0	Diversifying
1	327	0	0	0	79.355	1	8.414	0.007	3	0.166	Diversifying
1	328	0	0	0	26243.7	1	25.523	0	1	0	Diversifying

## Sheet: σC_FEL
partition	codon	alpha	beta	alpha=beta	LRT	p-value	Total branch length	class
1	1	0	0	0	0	1	0	Invariable
1	2	0.645	0	0.061	3.487	0.0619	0.733	Purifying
1	3	0.166	0.332	0.255	0.301	0.583	3.474	Neutral
1	4	0.36	0.319	0.338	0.015	0.903	1.983	Neutral
1	5	1.171	0	0.79	7.966	0.0048	3.437	Purifying
1	6	0	0	0	0	1	0.917	Neutral
1	7	0.527	0.168	0.345	1.112	0.2917	3.351	Neutral
1	8	0.246	0.662	0.403	1.123	0.2892	3.162	Neutral
1	9	0	0	0	0	1	0	Invariable
1	10	0	0	0	0	1	0	Invariable
1	11	0	0.127	0.059	1.592	0.2071	1.405	Neutral
1	12	0.846	0	0.351	7.207	0.0073	1.529	Purifying
1	13	0	0	0	0	1	0	Invariable
1	14	0	0	0	0	1	0.394	Neutral
1	15	0.942	0	0.476	8.609	0.0033	3.161	Purifying
1	16	0.746	0	0.446	4.636	0.0313	1.941	Purifying
1	17	0.223	0	0.066	2.197	0.1382	0.287	Neutral
1	18	0.334	0	0.183	2.789	0.0949	0.797	Purifying
1	19	0.093	0	0.061	0.816	0.3665	0.265	Neutral
1	20	0.191	0.244	0.209	0.035	0.8517	0.91	Neutral
1	21	0	0	0	0	1	0.333	Neutral
1	22	0	0.221	0.077	2.211	0.137	0.335	Neutral
1	23	0.134	0.262	0.215	0.239	0.6253	2.823	Neutral
1	24	0.368	0.301	0.33	0.035	0.8508	3.081	Neutral
1	25	0.285	0.267	0.272	0.002	0.9622	5.326	Neutral
1	26	0.078	0.136	0.106	0.119	0.7301	1.775	Neutral
1	27	1.059	0.383	0.574	1.502	0.2204	5.573	Neutral
1	28	0	0.327	0.186	2.628	0.105	1.943	Neutral
1	29	0.209	0	0.115	2.021	0.1551	0.499	Neutral
1	30	0.302	0	0.083	2.007	0.1565	0.362	Neutral
1	31	0.442	0.495	0.463	0.014	0.9067	2.016	Neutral
1	32	2.329	0.604	1.224	4.903	0.0268	6.131	Purifying
1	33	0.658	0.769	0.72	0.037	0.8469	4.361	Neutral
1	34	1.72	0.676	0.886	1.668	0.1966	3.852	Neutral
1	35	0.372	0.362	0.367	0.001	0.9776	4.061	Neutral
1	36	0.311	0.142	0.204	0.341	0.5592	5.398	Neutral
1	37	0.902	0.353	0.637	1.373	0.2412	3.177	Neutral
1	38	1.324	0.244	0.871	3.552	0.0595	3.788	Purifying
1	39	1.106	0.602	0.784	0.653	0.4191	9.436	Neutral
1	40	1.108	0.134	0.465	4.6	0.032	5.985	Purifying
1	41	0.947	0	0.627	6.194	0.0128	2.728	Purifying
1	42	1.632	0.596	0.925	2.103	0.147	4.406	Neutral
1	43	1.911	0.35	1.032	5.442	0.0197	6.756	Purifying
1	44	1.139	0.645	0.833	0.617	0.4323	7.938	Neutral
1	45	1.267	0	0.514	9.533	0.002	5.513	Purifying
1	46	0.612	0.923	0.803	0.254	0.6146	8	Neutral
1	47	1.101	0.209	0.674	3.087	0.0789	6.104	Purifying
1	48	0.943	0	0.557	5.817	0.0159	2.422	Purifying
1	49	0.743	1.104	0.975	0.29	0.5904	5.02	Neutral
1	50	0.568	0.15	0.317	1.417	0.2339	2.71	Neutral
1	51	0.427	0	0.174	2.841	0.0919	0.758	Purifying
1	52	1.51	0.658	1.014	1.615	0.2038	4.409	Neutral
1	53	0.537	0.889	0.734	0.364	0.5464	6.453	Neutral
1	54	0.655	0.292	0.46	0.763	0.3823	4.025	Neutral
1	55	0.411	0	0.273	2.668	0.1024	1.188	Neutral
1	56	2.753	0.381	1.321	8.156	0.0043	7.511	Purifying
1	57	1.754	0.209	0.858	5.605	0.0179	5.678	Purifying
1	58	0	0.277	0.202	1.341	0.2468	3.181	Neutral
1	59	1.156	0.168	0.606	4.324	0.0376	3.049	Purifying
1	60	1.015	1.69	1.393	0.636	0.4251	7.778	Neutral
1	61	2.071	0.755	1.217	2.606	0.1065	12.854	Neutral
1	62	0.929	0.24	0.675	2.098	0.1475	2.937	Neutral
1	63	0.987	0	0.337	7.116	0.0076	3.074	Purifying
1	64	1.328	0.191	0.699	4.376	0.0364	3.042	Purifying
1	65	1.724	0.28	0.695	5.085	0.0241	6.234	Purifying
1	66	1.215	0.232	0.815	3.426	0.0642	4.154	Purifying
1	67	1.35	0.609	0.924	1.465	0.2261	7.709	Neutral
1	68	2.22	0.29	0.952	8.046	0.0046	6.346	Purifying
1	69	2.001	0.771	1.262	2.672	0.1021	7.342	Neutral
1	70	0.237	0.971	0.759	1.71	0.191	4.272	Neutral
1	71	1.517	0.566	0.968	1.902	0.1678	5.33	Neutral
1	72	1.402	0	0.598	9.36	0.0022	5.578	Purifying
1	73	1.626	0	0.88	9.922	0.0016	4.649	Purifying
1	74	1.273	0.917	1.041	0.217	0.641	6.915	Neutral
1	75	1.351	0.8	1.019	0.538	0.4634	6.194	Neutral
1	76	1.207	0.164	0.613	4.675	0.0306	4.327	Purifying
1	77	0.598	0.42	0.483	0.153	0.6954	3.851	Neutral
1	78	1.427	0.162	0.766	6.542	0.0105	5.927	Purifying
1	79	0.098	0.389	0.192	0.868	0.3516	2.555	Neutral
1	80	0.778	0.494	0.599	0.213	0.6442	6.583	Neutral
1	81	0.745	1.401	1.167	0.816	0.3662	5.076	Neutral
1	82	0.625	0.311	0.421	0.49	0.4838	6.996	Neutral
1	83	1.498	0	0.893	9.557	0.002	5.222	Purifying
1	84	1.064	0.229	0.633	2.407	0.1208	3.324	Neutral
1	85	1.278	0.523	0.936	1.419	0.2336	12.989	Neutral
1	86	0.465	0.312	0.38	0.169	0.6813	4.027	Neutral
1	87	2.66	0.354	1.324	9.153	0.0025	7.369	Purifying
1	88	1.558	0.15	0.53	5.553	0.0185	3.218	Purifying
1	89	1.112	0.394	0.71	1.424	0.2327	6.23	Neutral
1	90	1.621	0.361	0.974	4.4	0.0359	4.742	Purifying
1	91	1.64	0.574	0.983	1.884	0.1699	10.146	Neutral
1	92	1.809	0.845	1.281	1.736	0.1877	6.099	Neutral
1	93	0.873	0	0.422	6.509	0.0107	2.325	Purifying
1	94	1.657	0.34	0.826	4.132	0.0421	4.305	Purifying
1	95	0.637	0.344	0.491	0.269	0.6041	9.713	Neutral
1	96	2.101	0.489	1.076	4.538	0.0331	7.698	Purifying
1	97	1.078	0.164	0.543	3.78	0.0519	3.988	Purifying
1	98	2.391	0.613	1.185	4.611	0.0318	7.389	Purifying
1	99	1.08	0.94	0.999	0.047	0.8284	4.8	Neutral
1	100	0.716	0.224	0.484	1.08	0.2988	7.426	Neutral
1	101	0.651	0.166	0.407	1.593	0.2068	3.504	Neutral
1	102	0.77	0.225	0.535	1.51	0.2192	4.413	Neutral
1	103	2.308	0.43	1.165	7.26	0.007	7.291	Purifying
1	104	1.901	0.573	0.703	1.411	0.2349	6.648	Neutral
1	105	2.221	0.182	1.057	9.405	0.0022	5.921	Purifying
1	106	0.706	0.443	0.556	0.314	0.575	6.248	Neutral
1	107	1.527	0.143	0.672	7.31	0.0069	4.895	Purifying
1	108	1.068	0	0.636	5.854	0.0155	8.786	Purifying
1	109	1.479	0.513	0.934	2.453	0.1173	9.639	Neutral
1	110	0.121	0.148	0.136	0.018	0.8937	2.732	Neutral
1	111	1.455	0.111	0.514	5.214	0.0224	6.109	Purifying
1	112	1.4	0.481	0.83	2.21	0.1371	4.543	Neutral
1	113	0.43	0.723	0.631	0.303	0.5821	4.188	Neutral
1	114	0.646	0.64	0.645	0	0.9929	5.891	Neutral
1	115	0.547	0.543	0.544	0	0.9911	2.367	Neutral
1	116	1.061	0.289	0.597	2.614	0.1059	4.486	Neutral
1	117	0.044	0.98	0.543	4.683	0.0305	8.42	Diversifying
1	118	0.967	0	0.546	6.547	0.0105	2.839	Purifying
1	119	2.057	0.195	0.871	6.84	0.0089	5.685	Purifying
1	120	0.849	0.586	0.684	0.231	0.6307	4.961	Neutral
1	121	0.927	0.188	0.552	2.704	0.1001	2.871	Neutral
1	122	0.756	0.343	0.535	0.829	0.3625	4.519	Neutral
1	123	1.257	0.2	0.675	3.742	0.0531	6.624	Purifying
1	124	1.213	0.407	0.672	1.784	0.1817	6.347	Neutral
1	125	2.087	0.131	0.654	9.564	0.002	4.057	Purifying
1	126	0.921	0.798	0.854	0.047	0.8287	9.175	Neutral
1	127	0.16	0.283	0.237	0.18	0.6716	1.629	Neutral
1	128	1.266	0.147	0.504	4.68	0.0305	4.466	Purifying
1	129	1.109	0.157	0.572	4.38	0.0364	5.053	Purifying
1	130	1.489	0.402	0.702	2.522	0.1122	10.136	Neutral
1	131	2.109	0	0.562	15.115	0.0001	2.443	Purifying
1	132	1.032	0.493	0.801	0.849	0.3569	3.484	Neutral
1	133	1.38	0.829	1.023	0.612	0.434	10.036	Neutral
1	134	0.993	0.378	0.576	1.491	0.222	3.813	Neutral
1	135	0.57	0.514	0.532	0.014	0.9056	3.63	Neutral
1	136	1.018	0	0.522	8.876	0.0029	2.272	Purifying
1	137	1.095	0.453	0.678	1.262	0.2613	5.813	Neutral
1	138	0.705	0.348	0.494	0.565	0.4524	6.409	Neutral
1	139	1.327	0	0.822	9.102	0.0026	4.234	Purifying
1	140	1.17	0.143	0.526	4.933	0.0263	2.985	Purifying
1	141	0.829	0	0.563	5.376	0.0204	2.449	Purifying
1	142	1.457	1.378	1.4	0.007	0.9316	10.575	Neutral
1	143	1.537	0.159	0.68	6.298	0.0121	6.5	Purifying
1	144	0.607	0	0.205	4.807	0.0283	2.958	Purifying
1	145	1.799	0.282	0.764	5.756	0.0164	4.337	Purifying
1	146	1.302	0.428	0.721	2.177	0.1401	3.46	Neutral
1	147	0	0.146	0.08	1.302	0.2539	2.573	Neutral
1	148	0	0.525	0.325	2.963	0.0852	11.789	Diversifying
1	149	0.926	0	0.344	7.08	0.0078	1.496	Purifying
1	150	0.653	0	0.366	4.167	0.0412	2.241	Purifying
1	151	0.352	0.141	0.22	0.502	0.4785	3.3	Neutral
1	152	1.018	0.162	0.492	3.219	0.0728	3.572	Purifying
1	153	1.183	0.284	0.561	2.702	0.1002	4.462	Neutral
1	154	0.632	0	0.272	5.487	0.0192	1.185	Purifying
1	155	1.006	0.216	0.616	2.423	0.1195	4.145	Neutral
1	156	1.861	0	0.737	14.768	0.0001	5.616	Purifying
1	157	0.615	0.226	0.453	0.922	0.3369	2.572	Neutral
1	158	0.767	0.401	0.546	0.681	0.4091	4.567	Neutral
1	159	0.363	0.178	0.28	0.385	0.5349	4.295	Neutral
1	160	1.471	0.963	1.247	0.441	0.5068	9.585	Neutral
1	161	0.941	0	0.539	6.211	0.0127	3.203	Purifying
1	162	0.647	0.285	0.407	0.682	0.409	5.126	Neutral
1	163	0.589	0	0.253	4.427	0.0354	1.894	Purifying
1	164	1.417	0.205	0.873	5.089	0.0241	6.601	Purifying
1	165	0.736	0	0.243	5.713	0.0168	3.088	Purifying
1	166	1.373	0.16	0.649	5.634	0.0176	2.823	Purifying
1	167	0.878	0	0.542	5.456	0.0195	2.359	Purifying
1	168	0.564	0.138	0.267	1.312	0.252	1.472	Neutral
1	169	0.835	0	0.404	6.458	0.011	5.131	Purifying
1	170	0.89	0.463	0.607	0.594	0.4409	2.641	Neutral
1	171	1.681	0.561	0.908	2.563	0.1094	6.414	Neutral
1	172	0.362	0	0.184	3.556	0.0593	1.43	Purifying
1	173	0.82	0.508	0.66	0.403	0.5254	2.869	Neutral
1	174	1.025	0	0.439	8.009	0.0047	2.604	Purifying
1	175	2.121	0	0.917	12.95	0.0003	3.989	Purifying
1	176	1.459	0	0.94	9.733	0.0018	4.09	Purifying
1	177	0.969	0.434	0.636	1.068	0.3015	4.052	Neutral
1	178	0	0.211	0.208	0.064	0.8009	0.903	Neutral
1	179	1.759	0	0.579	12.91	0.0003	2.858	Purifying
1	180	1.17	0.155	0.566	4.589	0.0322	3.368	Purifying
1	181	0.139	0	0.073	1.053	0.3049	0.816	Neutral
1	182	1.137	0	0.434	7.739	0.0054	1.887	Purifying
1	183	2.449	0	0.684	14.425	0.0001	2.973	Purifying
1	184	0.868	0	0.505	5.918	0.015	2.197	Purifying
1	185	1.68	1.04	1.261	0.635	0.4257	7.583	Neutral
1	186	0.128	0.702	0.47	2.49	0.1146	5.433	Neutral
1	187	1.181	0.313	0.551	2.024	0.1549	4.352	Neutral
1	188	0.602	0.983	0.812	0.465	0.4953	5.168	Neutral
1	189	1.497	0.297	1.106	3.67	0.0554	4.811	Purifying
1	190	0.631	0	0.262	5.488	0.0191	1.737	Purifying
1	191	0.518	0	0.307	3.64	0.0564	1.337	Purifying
1	192	2.273	0	0.77	12.55	0.0004	3.348	Purifying
1	193	0.606	0	0.336	4.679	0.0305	1.46	Purifying
1	194	0.541	0.142	0.329	1.615	0.2037	2.068	Neutral
1	195	2.026	0.289	0.863	6.848	0.0089	4.807	Purifying
1	196	0.702	0	0.248	5.237	0.0221	1.08	Purifying
1	197	0.692	0.194	0.418	1.379	0.2403	2.491	Neutral
1	198	0.696	0	0.35	5.689	0.0171	1.906	Purifying
1	199	2.428	0	0.133	8.014	0.0046	1.551	Purifying
1	200	0.937	0.191	0.542	2.604	0.1066	3.635	Neutral
1	201	0.47	0	0.156	3.041	0.0812	2.145	Purifying
1	202	0.659	0.824	0.752	0.071	0.7895	5.905	Neutral
1	203	0	0	0	0	1	0	Invariable
1	204	1.876	0.469	1.333	4.169	0.0412	5.796	Purifying
1	205	0.54	0	0.252	4.682	0.0305	1.456	Purifying
1	206	0	0	0	0	1	0	Invariable
1	207	0.26	0.152	0.205	0.183	0.6685	2.377	Neutral
1	208	1.227	0	0.44	9.564	0.002	1.913	Purifying
1	209	1.212	0.456	0.822	1.839	0.1751	5.737	Neutral
1	210	1.072	0	0.329	7.381	0.0066	1.881	Purifying
1	211	1.217	0	0.588	10.776	0.001	3.541	Purifying
1	212	0.674	0	0.301	4.797	0.0285	3.465	Purifying
1	213	1.269	0	0.5	8.453	0.0036	3.843	Purifying
1	214	0.982	1.206	1.121	0.104	0.7472	11.186	Neutral
1	215	1.322	1.878	1.58	0.428	0.5131	12.358	Neutral
1	216	0.506	0.161	0.31	1.011	0.3146	2.828	Neutral
1	217	1.6	1.258	1.374	0.157	0.6922	12.214	Neutral
1	218	0	0	0	0	1	0	Invariable
1	219	1.802	0.166	0.746	7.193	0.0073	6.198	Purifying
1	220	1.492	0	0.583	11.095	0.0009	2.535	Purifying
1	221	1.281	0	0.462	11.083	0.0009	3.064	Purifying
1	222	1.591	0	0.666	12.667	0.0004	2.896	Purifying
1	223	1.217	0	0.466	9.567	0.002	2.027	Purifying
1	224	0.238	0	0.083	1.646	0.1995	1.832	Neutral
1	225	0.829	0	0.277	6.104	0.0135	1.205	Purifying
1	226	0.558	0	0.237	4.87	0.0273	1.032	Purifying
1	227	1.455	0.152	0.702	6.774	0.0092	4.199	Purifying
1	228	1.119	0	0.694	7.71	0.0055	3.02	Purifying
1	229	1.057	0	0.334	8.191	0.0042	1.455	Purifying
1	230	0.496	0	0.147	3.546	0.0597	0.638	Purifying
1	231	0.672	0	0.31	4.514	0.0336	2.629	Purifying
1	232	4.863	0	0.131	10.227	0.0014	1.79	Purifying
1	233	0.985	0	0.14	5.497	0.0191	1.114	Purifying
1	234	1.164	0	0.534	6.825	0.009	2.321	Purifying
1	235	0.255	0	0.125	2.481	0.1152	1.136	Neutral
1	236	0.775	0.136	0.417	3.166	0.0752	2.151	Purifying
1	237	0.904	0.147	0.428	3.116	0.0775	2.755	Purifying
1	238	1.782	0.848	1.115	1.317	0.2511	7.493	Neutral
1	239	1.257	0.181	0.67	4.537	0.0332	4.458	Purifying
1	240	2.324	0.137	0.856	12.039	0.0005	4.895	Purifying
1	241	1.98	0	0.898	14.543	0.0001	7.243	Purifying
1	242	0	0	0	0	1	2.537	Neutral
1	243	1.048	0	0.58	4.001	0.0455	2.824	Purifying
1	244	1.135	0	0.418	9.798	0.0017	3.595	Purifying
1	245	3.616	0	1.275	19.508	0	7.192	Purifying
1	246	1.138	0.279	0.636	3.245	0.0717	3.539	Purifying
1	247	1.008	0.991	1	0	0.9854	13.43	Neutral
1	248	0.644	0	0.413	4.25	0.0392	1.797	Purifying
1	249	1.509	0	0.618	11.027	0.0009	4.488	Purifying
1	250	0.872	0	0.355	6.379	0.0116	1.927	Purifying
1	251	1.152	0.387	0.664	2.145	0.1431	5.758	Neutral
1	252	1.142	0	0.713	7.334	0.0068	5.305	Purifying
1	253	1.062	0.295	0.578	2.275	0.1315	5.837	Neutral
1	254	1.131	0	0.481	7.383	0.0066	3.099	Purifying
1	255	1.045	0.13	0.435	4.422	0.0355	1.892	Purifying
1	256	1.149	0.146	0.568	5.144	0.0233	2.472	Purifying
1	257	1.389	0	0.554	10.415	0.0013	3.417	Purifying
1	258	0.889	1.244	1.092	0.262	0.6088	6.69	Neutral
1	259	1.354	0.165	0.698	5.731	0.0167	3.038	Purifying
1	260	1.202	0.419	0.701	2.004	0.1569	3.359	Neutral
1	261	1.168	0.15	0.541	4.123	0.0423	4.139	Purifying
1	262	0.984	0.22	0.302	1.103	0.2936	2.206	Neutral
1	263	0.902	0	0.527	6.099	0.0135	3.446	Purifying
1	264	3.751	0	1.206	2.006	0.1567	5.244	Neutral
1	265	1.07	0.15	0.526	4.338	0.0373	2.289	Purifying
1	266	0.769	0	0.48	5.705	0.0169	2.087	Purifying
1	267	0.924	0.123	0.36	3.163	0.0753	3.558	Purifying
1	268	0.869	0	0.43	7.37	0.0066	1.869	Purifying
1	269	1.285	0	0.514	10.49	0.0012	2.567	Purifying
1	270	1.348	0	0.456	9.682	0.0019	1.985	Purifying
1	271	1.111	0	0.53	9.676	0.0019	3.041	Purifying
1	272	3.493	0	0.881	17.725	0	3.834	Purifying
1	273	0	0.818	0.367	7.19	0.0073	9.115	Diversifying
1	274	1.191	0	0.43	8.948	0.0028	1.871	Purifying
1	275	1.006	0.151	0.472	3.601	0.0578	3.036	Purifying
1	276	0.576	0	0.284	4.155	0.0415	1.235	Purifying
1	277	0.945	0	0.404	6.952	0.0084	1.756	Purifying
1	278	0.906	0	0.345	6.608	0.0102	1.502	Purifying
1	279	1.018	0.161	0.523	3.709	0.0541	2.922	Purifying
1	280	1.419	0.16	0.555	4.594	0.0321	3.274	Purifying
1	281	1.069	0.365	0.684	1.662	0.1974	2.975	Neutral
1	282	1.085	0.673	0.892	0.412	0.5211	4.68	Neutral
1	283	1.727	0.197	0.671	4.741	0.0294	2.917	Purifying
1	284	1.126	0.138	0.446	4.306	0.038	3.072	Purifying
1	285	1.668	0	0.746	12.516	0.0004	3.244	Purifying
1	286	1.597	4.259	2.495	0.778	0.3776	15.086	Neutral
1	287	3.906	0	2.926	0.286	0.5926	18.752	Neutral
1	288	0.299	0.136	0.206	0.39	0.5323	2.668	Neutral
1	289	0.16	0.312	0.245	0.268	0.6047	4.865	Neutral
1	290	4.355	0.148	1.291	20.524	0	6.572	Purifying
1	291	0.248	0.152	0.201	0.151	0.6974	1.264	Neutral
1	292	2.556	0	0.864	13.862	0.0002	4.437	Purifying
1	293	1.606	0	0.578	8.381	0.0038	5.179	Purifying
1	294	0.518	0	0.283	4.783	0.0287	1.722	Purifying
1	295	2.12	0	0.726	11.785	0.0006	3.646	Purifying
1	296	2.903	0.3	1.151	10.615	0.0011	5.006	Purifying
1	297	0.399	0	0.185	3.785	0.0517	1.75	Purifying
1	298	0.974	0	0.389	6.747	0.0094	2.347	Purifying
1	299	2.245	0	0.863	18.343	0	3.752	Purifying
1	300	1.923	0	0.587	1.68	0.195	4.387	Neutral
1	301	1.267	0.522	0.849	1.554	0.2126	4.665	Neutral
1	302	3.789	0.19	1.462	15.186	0.0001	7.353	Purifying
1	303	1.641	1.604	1.622	0.001	0.9697	7.834	Neutral
1	304	1.181	0.202	0.525	2.632	0.1047	2.801	Neutral
1	305	1.268	0.274	0.558	2.349	0.1253	3.898	Neutral
1	306	0.651	0.286	0.469	0.656	0.4178	2.785	Neutral
1	307	1.399	0.922	1.154	0.411	0.5215	6.192	Neutral
1	308	0.934	0.215	0.433	1.488	0.2225	1.885	Neutral
1	309	1.799	0.326	0.992	4.175	0.041	5.234	Purifying
1	310	1.559	0.333	0.793	3.79	0.0516	3.451	Purifying
1	311	0.632	0.175	0.379	1.378	0.2404	1.648	Neutral
1	312	1.56	0.177	0.762	5.907	0.0151	4.861	Purifying
1	313	1.384	0.635	0.936	1.123	0.2893	8.04	Neutral
1	314	2.612	0.16	1.064	6.057	0.0138	6.791	Purifying
1	315	2.149	0.788	1.292	2.246	0.134	5.619	Neutral
1	316	1.166	0.704	0.923	0.389	0.533	4.378	Neutral
1	317	0.511	0.511	0.512	0	1	2.226	Neutral
1	318	1.507	0.652	1.08	0.993	0.319	6.108	Neutral
1	319	0.281	0.793	0.55	0.59	0.4423	2.904	Neutral
1	320	1.524	1.589	1.558	0.003	0.9531	7.472	Neutral
1	321	0.325	1.065	0.616	1.276	0.2586	5.26	Neutral
1	322	0.49	0.289	0.394	0.182	0.6695	3.075	Neutral
1	323	0.803	0.361	0.557	0.4	0.527	3.224	Neutral
1	324	0.496	0.258	0.365	0.264	0.6076	3.456	Neutral
1	325	1.529	1.253	1.389	0.076	0.7823	7.895	Neutral
1	326	0.886	1.35	1.137	0.299	0.5845	5.304	Neutral
1	327	0	0.807	0.426	5.275	0.0216	1.854	Diversifying
1	328	0.126	0.521	0.339	0.974	0.3237	1.473	Neutral

## Sheet: σC_FUBAR
Site	Partition	&alpha;	&beta;	&beta;-&alpha;	Prob[&alpha;>&beta;]	Prob[&alpha;<&beta;]	BayesFactor[&alpha;<&beta;]
1	1	2.895	0.358	-2.537	0.835	0.132	0.454
2	1	1.338	0.149	-1.189	0.971	0.018	0.054
3	1	0.572	0.689	0.117	0.33	0.597	4.421
4	1	0.804	0.455	-0.349	0.741	0.202	0.757
5	1	1.987	0.079	-1.907	1	0	0
6	1	0.312	0.277	-0.035	0.392	0.523	3.28
7	1	1.065	0.515	-0.55	0.825	0.125	0.425
8	1	0.646	0.684	0.038	0.407	0.512	3.134
9	1	0.437	0.089	-0.348	0.694	0.167	0.601
10	1	0.099	0.105	0.006	0.32	0.393	1.935
11	1	0.24	0.422	0.182	0.207	0.737	8.367
12	1	1.391	0.048	-1.342	1	0	0.001
13	1	0.146	0.051	-0.096	0.47	0.21	0.792
14	1	0.276	0.201	-0.075	0.417	0.472	2.674
15	1	1.814	0.31	-1.504	0.994	0.003	0.009
16	1	1.17	0.08	-1.09	0.997	0.002	0.006
17	1	0.953	0.027	-0.926	0.992	0.003	0.009
18	1	0.84	0.059	-0.781	0.989	0.006	0.018
19	1	0.405	0.064	-0.341	0.89	0.054	0.171
20	1	0.566	0.302	-0.263	0.706	0.227	0.877
21	1	0.315	0.182	-0.132	0.475	0.417	2.132
22	1	0.269	0.251	-0.018	0.369	0.534	3.424
23	1	0.545	0.605	0.06	0.374	0.555	3.73
24	1	0.854	0.572	-0.282	0.661	0.269	1.098
25	1	0.763	0.784	0.021	0.374	0.537	3.468
26	1	0.437	0.426	-0.011	0.442	0.477	2.726
27	1	1.746	0.784	-0.962	0.79	0.135	0.466
28	1	0.357	0.515	0.158	0.268	0.681	6.367
29	1	0.726	0.05	-0.676	0.979	0.011	0.034
30	1	0.877	0.049	-0.827	0.98	0.009	0.028
31	1	0.86	0.419	-0.441	0.811	0.14	0.486
32	1	2.947	0.653	-2.294	0.999	0	0.001
33	1	1.336	0.768	-0.567	0.687	0.216	0.825
34	1	2.641	0.575	-2.066	0.982	0.011	0.032
35	1	0.754	0.66	-0.093	0.524	0.387	1.887
36	1	0.82	0.728	-0.092	0.481	0.429	2.245
37	1	1.847	0.46	-1.387	0.963	0.021	0.065
38	1	2.215	0.3	-1.915	0.997	0.001	0.003
39	1	1.87	1.042	-0.828	0.67	0.183	0.669
40	1	2.174	0.689	-1.485	0.916	0.048	0.15
41	1	1.41	0.08	-1.33	0.999	0	0.001
42	1	2.422	0.607	-1.815	0.972	0.014	0.044
43	1	2.745	0.658	-2.086	0.995	0.002	0.005
44	1	2.034	1.011	-1.023	0.747	0.13	0.446
45	1	2.281	0.573	-1.708	0.969	0.016	0.048
46	1	1.277	1.193	-0.084	0.342	0.468	2.631
47	1	2.145	0.627	-1.518	0.946	0.027	0.081
48	1	1.39	0.079	-1.311	0.999	0.001	0.002
49	1	1.267	0.897	-0.369	0.545	0.317	1.386
50	1	1.082	0.457	-0.625	0.858	0.101	0.336
51	1	0.958	0.058	-0.899	0.99	0.005	0.016
52	1	2.606	0.455	-2.151	0.996	0.002	0.005
53	1	0.996	0.99	-0.006	0.339	0.505	3.045
54	1	1.076	0.587	-0.488	0.785	0.151	0.533
55	1	0.888	0.09	-0.798	0.982	0.011	0.034
56	1	3.08	0.604	-2.476	1	0	0
57	1	2.707	0.604	-2.103	0.991	0.004	0.011
58	1	0.513	0.667	0.155	0.305	0.638	5.256
59	1	2.136	0.33	-1.805	0.995	0.003	0.008
60	1	1.732	1.25	-0.482	0.528	0.282	1.176
61	1	2.742	1.191	-1.551	0.921	0.015	0.047
62	1	1.421	0.259	-1.161	0.989	0.006	0.017
63	1	1.776	0.368	-1.408	0.972	0.018	0.055
64	1	2.061	0.24	-1.821	0.998	0.001	0.003
65	1	2.494	0.72	-1.774	0.962	0.018	0.056
66	1	2.195	0.42	-1.776	0.99	0.004	0.013
67	1	2.564	0.98	-1.584	0.928	0.025	0.076
68	1	2.775	0.632	-2.142	0.996	0.001	0.003
69	1	2.776	0.856	-1.92	0.991	0.002	0.006
70	1	0.734	0.913	0.179	0.25	0.649	5.511
71	1	2.47	0.61	-1.86	0.978	0.01	0.03
72	1	2.318	0.485	-1.833	0.985	0.008	0.023
73	1	2.585	0.332	-2.253	0.999	0	0.001
74	1	2.021	0.977	-1.044	0.763	0.127	0.433
75	1	2.344	0.906	-1.437	0.886	0.055	0.175
76	1	2.122	0.466	-1.656	0.979	0.011	0.034
77	1	1.046	0.654	-0.392	0.677	0.245	0.97
78	1	2.674	0.557	-2.117	0.995	0.002	0.005
79	1	0.462	0.591	0.129	0.32	0.614	4.743
80	1	1.469	0.879	-0.59	0.629	0.255	1.024
81	1	1.291	0.952	-0.339	0.504	0.341	1.543
82	1	1.279	0.901	-0.378	0.539	0.329	1.467
83	1	2.622	0.396	-2.226	0.999	0	0.001
84	1	1.931	0.39	-1.541	0.979	0.012	0.036
85	1	2.329	1.427	-0.901	0.684	0.136	0.472
86	1	0.939	0.695	-0.245	0.605	0.306	1.315
87	1	2.988	0.572	-2.416	1	0	0
88	1	2.185	0.413	-1.772	0.984	0.01	0.029
89	1	2.06	0.822	-1.238	0.849	0.083	0.27
90	1	2.65	0.481	-2.169	0.997	0.001	0.004
91	1	2.463	1.061	-1.402	0.871	0.053	0.168
92	1	2.798	0.761	-2.037	0.995	0.001	0.003
93	1	1.291	0.211	-1.081	0.99	0.006	0.017
94	1	2.52	0.466	-2.054	0.994	0.003	0.009
95	1	1.172	1.12	-0.051	0.36	0.476	2.715
96	1	2.736	0.856	-1.881	0.983	0.005	0.015
97	1	1.882	0.465	-1.417	0.964	0.022	0.066
98	1	2.833	0.847	-1.986	0.992	0.002	0.007
99	1	2.06	0.824	-1.236	0.853	0.079	0.257
100	1	1.413	0.837	-0.576	0.661	0.223	0.857
101	1	1.199	0.464	-0.735	0.882	0.082	0.266
102	1	1.429	0.518	-0.91	0.903	0.06	0.19
103	1	2.827	0.725	-2.102	0.998	0	0.001
104	1	2.336	0.919	-1.417	0.819	0.117	0.396
105	1	2.817	0.471	-2.346	1	0	0
106	1	1.363	0.833	-0.53	0.653	0.23	0.894
107	1	2.583	0.498	-2.084	0.994	0.003	0.009
108	1	1.921	0.778	-1.143	0.857	0.071	0.227
109	1	2.511	1	-1.511	0.914	0.03	0.091
110	1	0.572	0.57	-0.002	0.424	0.506	3.056
111	1	2.137	0.738	-1.399	0.896	0.06	0.192
112	1	2.333	0.597	-1.735	0.966	0.018	0.054
113	1	0.853	0.823	-0.03	0.4	0.499	2.98
114	1	1.039	0.842	-0.197	0.557	0.299	1.274
115	1	1.365	0.405	-0.959	0.9	0.072	0.233
116	1	1.832	0.587	-1.245	0.927	0.042	0.132
117	1	0.447	1.539	1.092	0.035	0.918	33.539
118	1	1.496	0.232	-1.264	0.993	0.004	0.011
119	1	2.798	0.602	-2.197	0.994	0.002	0.007
120	1	1.431	0.791	-0.64	0.705	0.197	0.732
121	1	1.447	0.331	-1.116	0.975	0.015	0.044
122	1	1.42	0.619	-0.801	0.838	0.105	0.35
123	1	2.355	0.767	-1.588	0.929	0.033	0.103
124	1	1.891	0.864	-1.027	0.792	0.119	0.404
125	1	2.648	0.432	-2.215	0.997	0.001	0.004
126	1	1.865	1.088	-0.777	0.643	0.185	0.679
127	1	0.635	0.437	-0.198	0.604	0.326	1.446
128	1	2.137	0.525	-1.611	0.96	0.024	0.072
129	1	2.013	0.553	-1.46	0.955	0.024	0.074
130	1	2.2	1.059	-1.141	0.778	0.115	0.387
131	1	2.459	0.041	-2.417	1	0	0
132	1	1.708	0.411	-1.297	0.97	0.016	0.05
133	1	2.479	1.183	-1.296	0.832	0.066	0.211
134	1	1.532	0.585	-0.947	0.882	0.078	0.252
135	1	1.029	0.669	-0.36	0.656	0.264	1.071
136	1	1.747	0.047	-1.7	1	0	0
137	1	1.818	0.791	-1.027	0.817	0.108	0.363
138	1	1.169	0.789	-0.38	0.613	0.277	1.147
139	1	2.374	0.307	-2.066	0.999	0	0.001
140	1	1.977	0.354	-1.623	0.988	0.007	0.02
141	1	1.234	0.08	-1.155	0.998	0.001	0.003
142	1	2.113	1.712	-0.401	0.498	0.27	1.105
143	1	2.461	0.643	-1.818	0.973	0.012	0.038
144	1	1.109	0.412	-0.696	0.88	0.087	0.283
145	1	2.549	0.491	-2.059	0.994	0.003	0.009
146	1	2.156	0.443	-1.713	0.983	0.01	0.03
147	1	0.363	0.568	0.205	0.243	0.708	7.244
148	1	0.421	1.638	1.218	0.034	0.921	34.996
149	1	1.385	0.044	-1.341	1	0	0.001
150	1	1.097	0.258	-0.84	0.966	0.022	0.068
151	1	0.875	0.582	-0.293	0.646	0.285	1.192
152	1	1.672	0.446	-1.226	0.948	0.032	0.1
153	1	1.89	0.585	-1.305	0.922	0.049	0.153
154	1	1.161	0.049	-1.112	0.999	0.001	0.002
155	1	1.958	0.476	-1.482	0.967	0.019	0.057
156	1	2.746	0.456	-2.29	0.999	0	0.001
157	1	1.165	0.376	-0.789	0.928	0.048	0.151
158	1	1.161	0.713	-0.448	0.715	0.196	0.728
159	1	0.749	0.659	-0.09	0.522	0.39	1.906
160	1	2.68	1.023	-1.657	0.955	0.011	0.034
161	1	1.449	0.279	-1.17	0.983	0.01	0.029
162	1	1.283	0.739	-0.544	0.681	0.233	0.907
163	1	1.029	0.225	-0.803	0.961	0.026	0.079
164	1	2.689	0.62	-2.069	0.993	0.002	0.006
165	1	1.245	0.393	-0.852	0.919	0.056	0.177
166	1	2.028	0.207	-1.821	0.999	0	0.001
167	1	1.303	0.08	-1.222	0.998	0.001	0.003
168	1	1.139	0.277	-0.862	0.939	0.042	0.13
169	1	1.415	0.45	-0.965	0.935	0.04	0.125
170	1	1.362	0.423	-0.938	0.917	0.057	0.18
171	1	2.488	0.839	-1.649	0.942	0.026	0.079
172	1	0.814	0.223	-0.591	0.935	0.04	0.124
173	1	1.575	0.436	-1.139	0.955	0.027	0.082
174	1	1.616	0.233	-1.383	0.995	0.003	0.008
175	1	2.778	0.07	-2.708	1	0	0
176	1	2.545	0.089	-2.455	1	0	0
177	1	1.489	0.644	-0.844	0.841	0.101	0.336
178	1	1.61	0.195	-1.415	0.879	0.091	0.3
179	1	2.275	0.218	-2.057	0.999	0	0.001
180	1	2.176	0.38	-1.796	0.99	0.005	0.016
181	1	0.618	0.244	-0.374	0.765	0.167	0.599
182	1	1.505	0.046	-1.459	1	0	0.001
183	1	2.615	0.049	-2.567	1	0	0
184	1	1.486	0.062	-1.424	0.999	0	0.001
185	1	2.525	1.052	-1.474	0.901	0.036	0.112
186	1	0.518	0.966	0.448	0.105	0.833	14.851
187	1	1.836	0.633	-1.203	0.882	0.078	0.254
188	1	1.027	0.884	-0.144	0.467	0.387	1.882
189	1	2.683	0.348	-2.335	0.999	0	0
190	1	1.085	0.209	-0.876	0.979	0.013	0.038
191	1	1.055	0.062	-0.993	0.996	0.002	0.007
192	1	2.556	0.075	-2.482	1	0	0
193	1	1.081	0.057	-1.024	0.998	0.001	0.004
194	1	1.048	0.317	-0.731	0.946	0.035	0.11
195	1	2.682	0.533	-2.149	0.996	0.002	0.005
196	1	1.162	0.047	-1.115	0.998	0.001	0.003
197	1	1.284	0.413	-0.871	0.913	0.06	0.19
198	1	1.108	0.168	-0.94	0.993	0.004	0.012
199	1	2.706	0.239	-2.467	0.99	0.006	0.019
200	1	1.737	0.495	-1.242	0.937	0.039	0.12
201	1	0.91	0.332	-0.579	0.864	0.099	0.327
202	1	1.29	0.966	-0.324	0.496	0.359	1.674
203	1	2.618	0.093	-2.525	0.94	0.035	0.107
204	1	2.794	0.45	-2.344	1	0	0
205	1	1.083	0.168	-0.915	0.988	0.007	0.021
206	1	1.54	0.406	-1.135	0.76	0.197	0.731
207	1	0.686	0.48	-0.206	0.627	0.301	1.286
208	1	1.714	0.044	-1.67	1	0	0
209	1	2.415	0.736	-1.68	0.954	0.02	0.061
210	1	1.486	0.207	-1.278	0.991	0.005	0.015
211	1	2.36	0.318	-2.043	0.998	0.001	0.002
212	1	1.133	0.445	-0.688	0.882	0.082	0.267
213	1	2.019	0.372	-1.646	0.987	0.007	0.022
214	1	1.45	2.02	0.57	0.215	0.577	4.081
215	1	2.21	2.049	-0.161	0.378	0.271	1.109
216	1	0.906	0.454	-0.453	0.816	0.135	0.466
217	1	2.313	1.95	-0.364	0.455	0.229	0.889
218	1	2.552	0.022	-2.53	0.965	0.009	0.027
219	1	2.638	0.619	-2.019	0.988	0.005	0.015
220	1	2.088	0.049	-2.039	1	0	0
221	1	1.994	0.303	-1.691	0.996	0.002	0.007
222	1	2.528	0.05	-2.478	1	0	0
223	1	1.588	0.045	-1.543	1	0	0
224	1	0.758	0.367	-0.392	0.742	0.202	0.756
225	1	1.209	0.046	-1.163	0.999	0.001	0.002
226	1	1.111	0.043	-1.068	0.998	0.001	0.003
227	1	2.459	0.42	-2.039	0.997	0.001	0.004
228	1	2.084	0.069	-2.014	1	0	0
229	1	1.503	0.04	-1.463	1	0	0
230	1	0.965	0.048	-0.916	0.992	0.004	0.011
231	1	1.066	0.35	-0.716	0.922	0.053	0.168
232	1	6.335	0.191	-6.144	0.996	0.003	0.009
233	1	1.542	0.167	-1.375	0.986	0.008	0.025
234	1	1.863	0.069	-1.794	1	0	0.001
235	1	0.732	0.219	-0.512	0.881	0.078	0.251
236	1	1.397	0.274	-1.123	0.984	0.009	0.028
237	1	1.655	0.387	-1.268	0.964	0.023	0.071
238	1	2.49	1.014	-1.476	0.898	0.043	0.134
239	1	2.141	0.469	-1.672	0.981	0.01	0.03
240	1	2.822	0.428	-2.393	1	0	0
241	1	2.792	0.579	-2.212	0.999	0	0.001
242	1	0.297	0.519	0.222	0.21	0.742	8.599
243	1	1.663	0.332	-1.331	0.986	0.008	0.025
244	1	1.734	0.413	-1.321	0.975	0.014	0.044
245	1	4.17	0.409	-3.761	1	0	0
246	1	1.953	0.446	-1.508	0.98	0.011	0.033
247	1	1.592	1.728	0.136	0.332	0.45	2.44
248	1	1.088	0.08	-1.008	0.996	0.002	0.007
249	1	2.508	0.421	-2.087	0.996	0.002	0.005
250	1	1.223	0.171	-1.051	0.993	0.004	0.011
251	1	1.791	0.788	-1.003	0.827	0.095	0.315
252	1	2.142	0.481	-1.661	0.982	0.008	0.023
253	1	1.861	0.766	-1.095	0.837	0.095	0.315
254	1	1.73	0.306	-1.424	0.987	0.008	0.023
255	1	1.539	0.164	-1.375	0.997	0.002	0.005
256	1	1.679	0.189	-1.49	0.998	0.001	0.003
257	1	2.393	0.35	-2.043	0.997	0.002	0.005
258	1	1.746	1.019	-0.727	0.641	0.206	0.773
259	1	2.047	0.209	-1.837	0.999	0	0.001
260	1	2.014	0.441	-1.573	0.979	0.012	0.036
261	1	1.822	0.552	-1.27	0.93	0.043	0.133
262	1	1.829	0.392	-1.437	0.931	0.05	0.156
263	1	1.686	0.328	-1.357	0.988	0.007	0.02
264	1	3.689	0.439	-3.25	0.925	0.054	0.169
265	1	1.605	0.189	-1.417	0.995	0.003	0.01
266	1	1.185	0.068	-1.117	0.999	0.001	0.002
267	1	1.49	0.482	-1.008	0.907	0.063	0.202
268	1	1.341	0.044	-1.297	1	0	0
269	1	1.894	0.188	-1.707	0.999	0	0.001
270	1	1.848	0.048	-1.801	1	0	0
271	1	2.076	0.264	-1.811	0.998	0.001	0.002
272	1	3.182	0.05	-3.132	1	0	0
273	1	0.223	1.958	1.735	0.009	0.981	155.023
274	1	1.687	0.047	-1.64	1	0	0
275	1	1.64	0.385	-1.254	0.972	0.017	0.052
276	1	1.094	0.058	-1.036	0.996	0.002	0.006
277	1	1.295	0.046	-1.249	0.999	0	0.001
278	1	1.483	0.045	-1.437	0.999	0	0.001
279	1	1.858	0.34	-1.517	0.986	0.008	0.026
280	1	2.128	0.405	-1.723	0.98	0.012	0.037
281	1	2.034	0.338	-1.695	0.99	0.006	0.017
282	1	2.216	0.626	-1.59	0.952	0.024	0.074
283	1	2.221	0.334	-1.888	0.993	0.004	0.013
284	1	1.803	0.395	-1.409	0.975	0.015	0.047
285	1	2.495	0.135	-2.36	1	0	0
286	1	1.988	2.41	0.422	0.425	0.408	2.057
287	1	4.374	1.64	-2.734	0.799	0.149	0.525
288	1	0.778	0.488	-0.289	0.695	0.243	0.957
289	1	0.612	0.742	0.13	0.31	0.613	4.726
290	1	4.73	0.431	-4.299	1	0	0
291	1	0.698	0.317	-0.381	0.783	0.161	0.574
292	1	2.762	0.305	-2.456	1	0	0
293	1	2.527	0.578	-1.95	0.978	0.012	0.036
294	1	1.03	0.199	-0.831	0.98	0.013	0.038
295	1	2.55	0.275	-2.275	0.999	0	0.001
296	1	3.172	0.335	-2.837	1	0	0
297	1	0.935	0.271	-0.664	0.928	0.049	0.153
298	1	1.352	0.225	-1.127	0.988	0.007	0.021
299	1	2.789	0.043	-2.746	1	0	0
300	1	2.346	0.597	-1.749	0.844	0.118	0.399
301	1	2.442	0.618	-1.824	0.974	0.012	0.037
302	1	4.631	0.443	-4.188	1	0	0
303	1	2.682	0.991	-1.69	0.961	0.011	0.032
304	1	1.708	0.348	-1.36	0.968	0.021	0.064
305	1	2.106	0.576	-1.53	0.932	0.044	0.138
306	1	1.097	0.46	-0.637	0.868	0.092	0.303
307	1	2.609	0.847	-1.762	0.961	0.014	0.044
308	1	1.354	0.213	-1.141	0.975	0.016	0.049
309	1	2.677	0.516	-2.161	0.996	0.002	0.005
310	1	2.413	0.347	-2.066	0.997	0.002	0.005
311	1	1.202	0.196	-1.006	0.98	0.013	0.039
312	1	2.677	0.501	-2.176	0.996	0.002	0.005
313	1	2.281	0.955	-1.326	0.858	0.067	0.214
314	1	3.039	0.682	-2.357	0.993	0.003	0.008
315	1	2.809	0.605	-2.204	0.995	0.002	0.005
316	1	2.243	0.567	-1.676	0.957	0.025	0.076
317	1	1.085	0.374	-0.711	0.854	0.109	0.367
318	1	2.45	0.68	-1.771	0.959	0.02	0.06
319	1	0.871	0.586	-0.285	0.59	0.35	1.609
320	1	2.241	0.926	-1.315	0.849	0.078	0.253
321	1	0.808	0.888	0.079	0.357	0.536	3.453
322	1	1.116	0.515	-0.601	0.786	0.163	0.583
323	1	1.505	0.495	-1.01	0.865	0.101	0.334
324	1	1.115	0.587	-0.527	0.72	0.218	0.835
325	1	2.427	0.927	-1.5	0.902	0.044	0.137
326	1	1.508	0.811	-0.697	0.703	0.197	0.732
327	1	0.34	0.576	0.236	0.228	0.725	7.885
328	1	0.659	0.423	-0.236	0.621	0.313	1.361

## Sheet: M2_MEME
Part.	Codon	α	β1	p1	β+	p+	LRT	p-value	# branches under selection	q	Class
1	1	0	0	1	0	0	0	1	0	1	Invariable
1	2	14.784	0	0	2.275	1	0	0.667	0	1	Neutral
1	3	0.331	0	0	0.011	1	0	0.667	0	1	Neutral
1	4	7.569	0	0	1.465	1	0	0.667	0	1	Neutral
1	5	0.129	0.075	0	447.036	1	3.262	0.093	1	1	Diversifying
1	6	0.803	0	0	0.123	1	0	0.667	0	1	Neutral
1	7	8.656	0	0	1.879	1	0	0.667	0	1	Neutral
1	8	7.341	0	0	1.434	1	0	0.667	0	1	Neutral
1	9	2.048	0	0	0.354	1	0	0.667	0	1	Neutral
1	10	3.235	0	0	0.173	1	0	0.667	0	1	Neutral
1	11	8.77	0	0	1.624	1	0	0.667	0	1	Neutral
1	12	8.399	0	0	1.577	1	0	0.667	0	1	Neutral
1	13	11.992	0	0	1.998	1	0	0.667	0	1	Neutral
1	14	2.274	0	0	10.159	1	2.156	0.167	4	1	Neutral
1	15	6.121	0	0	1.255	1	0	0.667	0	1	Neutral
1	16	0.532	0	0	0.069	1	0	0.667	0	1	Neutral
1	17	6.514	0	0	1.314	1	0	0.667	0	1	Neutral
1	18	6.057	0	0	1.015	1	0	0.667	0	1	Neutral
1	19	8.505	0.419	0	1.982	1	0	0.667	0	1	Neutral
1	20	11.083	0	0	394.15	1	2.457	0.142	1	1	Neutral
1	21	5.908	0.689	0	0.646	1	0	0.667	0	1	Neutral
1	22	9.636	0	0	1.732	1	0	0.667	0	1	Neutral
1	23	9.275	0	0	1463.87	1	7.361	0.011	2	0.693	Diversifying
1	24	6.757	0	0	542.409	1	6.417	0.018	2	0.823	Diversifying
1	25	4.906	0	0	0.378	1	0	0.667	0	1	Neutral
1	26	6.017	0	0	1.239	1	0	0.667	0	1	Neutral
1	27	14.61	0.579	0	10.735	1	0	0.667	0	1	Neutral
1	28	2.234	0.189	0	0.212	1	0	0.667	0	1	Neutral
1	29	6.469	0	0	1.307	1	0	0.667	0	1	Neutral
1	30	10.859	0	0	1.874	1	0	0.667	0	1	Neutral
1	31	10.505	0	0	620.392	1	4.426	0.051	1	1	Diversifying
1	32	5.916	0	0	1.223	1	0	0.667	0	1	Neutral
1	33	11.804	0	0	1.53	1	0	0.667	0	1	Neutral
1	34	17.965	0	0	3.263	1	0	0.667	0	1	Neutral
1	35	9.675	0	0	4.019	1	0	0.667	0	1	Neutral
1	36	13.297	0	0	2.606	1	0	0.667	0	1	Neutral
1	37	9.62	0.127	0	0.763	1	0	0.667	0	1	Neutral
1	38	8.694	0	0	1.615	1	0	0.667	0	1	Neutral
1	39	9.424	0	0	2.18	1	0	0.667	0	1	Neutral
1	40	14.18	0.211	0	0.333	1	0	0.667	0	1	Neutral
1	41	9.176	0	0	2.236	1	0	0.667	0	1	Neutral
1	42	11.121	0	0	1.547	1	0	0.667	0	1	Neutral
1	43	5.792	0	0	1136.86	1	6.016	0.022	1	0.948	Diversifying
1	44	7.61	0	0	5.192	1	0	0.667	0	1	Neutral
1	45	6.563	0	0	1.321	1	0	0.667	0	1	Neutral
1	46	7.227	0	0	1.418	1	0	0.667	0	1	Neutral
1	47	10.786	0	0	1.866	1	0	0.667	0	1	Neutral
1	48	0	0	1	0	0	0	1	0	1	Invariable
1	49	9.18	0.173	0	15.123	1	0.461	0.44	0	1	Neutral
1	50	19.361	0	0	8.764	1	0	0.667	0	1	Neutral
1	51	8.199	0.121	0	0.891	1	0	0.667	0	1	Neutral
1	52	20.732	0	0	209.091	1	2.448	0.143	2	1	Neutral
1	53	9.296	0	0	8.753	1	0	0.667	0	1	Neutral
1	54	6.608	0	0	204.168	1	2.108	0.172	1	1	Neutral
1	55	11.776	0	0	2.265	1	0	0.667	0	1	Neutral
1	56	4.129	0.726	0	1.487	1	0	0.667	0	1	Neutral
1	57	20.674	0	0	25.072	1	0.017	0.632	4	1	Neutral
1	58	12.084	0	0	34.11	1	0.289	0.494	2	1	Neutral
1	59	19.991	0.076	0	3.573	1	0	0.667	0	1	Neutral
1	60	7.97	0	0	1785.94	1	4.378	0.052	1	1	Diversifying
1	61	12.585	0.326	0	0.742	1	0	0.667	0	1	Neutral
1	62	11.337	0	0	3.87	1	0	0.667	0	1	Neutral
1	63	13.303	0	0	2.685	1	0	0.667	0	1	Neutral
1	64	8.934	0	0	3.33	1	0	0.667	0	1	Neutral
1	65	8.509	0	0	1.82	1	0	0.667	0	1	Neutral
1	66	0	0	1	0	0	0	1	0	1	Invariable
1	67	14.382	0	0	0.628	1	0	0.667	0	1	Neutral
1	68	7.466	0	0	3.152	1	0	0.667	0	1	Neutral
1	69	16.365	0	0	5.429	1	0	0.667	0	1	Neutral
1	70	18.576	0	0	2.599	1	0	0.667	0	1	Neutral
1	71	11.8	0.542	0	1.597	1	0	0.667	0	1	Neutral
1	72	9.725	0	0	6.837	1	0	0.667	0	1	Neutral
1	73	11.529	0	0	8.294	1	0	0.667	0	1	Neutral
1	74	10.161	1.537	0	2.002	1	0	0.667	0	1	Neutral
1	75	9.753	0.853	0	1.794	1	0	0.667	0	1	Neutral
1	76	11.553	0	0	25.528	1	0.887	0.339	8	1	Neutral
1	77	16.446	0	0	12.063	1	0	0.667	0	1	Neutral
1	78	8.347	0.362	0	130.16	1	3.53	0.081	3	1	Diversifying
1	79	10.894	3.037	0	3.33	1	0	0.667	0	1	Neutral
1	80	7.186	1.434	0	1.503	1	0	0.667	0	1	Neutral
1	81	19.903	0	0	2.831	1	0	0.667	0	1	Neutral
1	82	14.634	0	0	4.196	1	0	0.667	0	1	Neutral
1	83	9.868	0	0	0.147	1	0	0.667	0	1	Neutral
1	84	6.573	0	0	1.579	1	0	0.667	0	1	Neutral
1	85	13.996	0	0	103.918	1	3.064	0.103	3	1	Neutral
1	86	11.94	0	0	17.351	1	0.028	0.622	1	1	Neutral
1	87	13.224	0	0	4.064	1	0	0.667	0	1	Neutral
1	88	7.039	0.291	0	0.866	1	0	0.667	0	1	Neutral
1	89	12.625	0	0	7.353	1	0	0.667	0	1	Neutral
1	90	12.583	0	0	2.06	1	0	0.667	0	1	Neutral
1	91	0	0	1	0	0	0	1	0	1	Invariable
1	92	7.475	0	0	0.755	1	0	0.667	0	1	Neutral
1	93	4.037	3.148	0	4.29	1	-0.012	0.667	0	1	Neutral
1	94	14.219	0.079	0	13.753	1	0	0.667	0	1	Neutral
1	95	11.836	2.124	0	2.171	1	0	0.667	0	1	Neutral
1	96	7.546	0.48	0	18.314	1	0.489	0.432	0	1	Neutral
1	97	6.413	0	0	3.702	1	0	0.667	0	1	Neutral
1	98	13.022	0	0	2.104	1	0	0.667	0	1	Neutral
1	99	10.187	0	0	457.256	1	3.173	0.097	1	1	Diversifying
1	100	10.293	0	0	2.255	1	0	0.667	0	1	Neutral
1	101	11.183	0.487	0	0.487	1	0	0.667	0	1	Neutral
1	102	8.073	0	0	4.074	1	0	0.667	0	1	Neutral
1	103	9.587	1.209	0	1.517	1	0	0.667	0	1	Neutral
1	104	9.949	0	0	1.769	1	0	0.667	0	1	Neutral
1	105	13.358	0	0	7.683	1	0	0.667	0	1	Neutral
1	106	7.073	0	0	479.681	1	5.912	0.024	2	0.941	Diversifying
1	107	15.597	0	0	2.558	1	0	0.667	0	1	Neutral
1	108	15.556	0.608	0	3.226	1	0	0.667	0	1	Neutral
1	109	9.264	0	0	9.613	1	0.016	0.633	4	1	Neutral
1	110	10	0	0	2.463	1	0	0.667	0	1	Neutral
1	111	11.671	0	0	1.595	1	0	0.667	0	1	Neutral
1	112	11.127	0.346	0	0.325	1	0	0.667	0	1	Neutral
1	113	20.671	0	0	5.759	1	0	0.667	0	1	Neutral
1	114	15.877	0	0	2.942	1	0	0.667	0	1	Neutral
1	115	10.853	0.432	0	1.635	1	0	0.667	0	1	Neutral
1	116	17.067	0	0	1.848	1	0	0.667	0	1	Neutral
1	117	10.604	0	0	2.315	1	0	0.667	0	1	Neutral
1	118	6.974	0	0	58.455	1	1.688	0.216	1	1	Neutral
1	119	9.823	0	0	1.754	1	0	0.667	0	1	Neutral
1	120	11.317	0.181	0	2.401	1	0	0.667	0	1	Neutral
1	121	8.533	0	0	1.594	1	0	0.667	0	1	Neutral
1	122	4.459	0	0	0.765	1	0	0.667	0	1	Neutral
1	123	10.961	0.167	0	14.471	1	0.043	0.609	1	1	Neutral
1	124	7.957	0	0	112.507	1	1.382	0.256	1	1	Neutral
1	125	8.81	0	0	1.865	1	0	0.667	0	1	Neutral
1	126	19.261	0	0	2.653	1	0	0.667	0	1	Neutral
1	127	12.503	0	0	2.471	1	0	0.667	0	1	Neutral
1	128	4.935	0.154	0	0.879	1	0	0.667	0	1	Neutral
1	129	12.693	0	0	2.071	1	0	0.667	0	1	Neutral
1	130	10.806	0.14	0	1.505	1	0	0.667	0	1	Neutral
1	131	9.258	0	0	1.686	1	0	0.667	0	1	Neutral
1	132	11.056	0	0	243.19	1	3.691	0.074	2	1	Diversifying
1	133	10.917	0	0	3.777	1	0	0.667	0	1	Neutral
1	134	9.58	0	0	1.725	1	0	0.667	0	1	Neutral
1	135	13.144	0	0	2.664	1	0	0.667	0	1	Neutral
1	136	19.024	1.397	0	2.648	1	0	0.667	0	1	Neutral
1	137	7.706	0.086	0	0.513	1	0	0.667	0	1	Neutral
1	138	7.267	2.945	0	2.945	1	0	0.667	0	1	Neutral
1	139	12.7	0	0	37.404	1	0.451	0.443	2	1	Neutral
1	140	9.065	0	0	0.6	1	0	0.667	0	1	Neutral
1	141	8.761	1.081	0	1.13	1	0	0.667	0	1	Neutral
1	142	11.611	0	0	44.899	1	1.294	0.269	2	1	Neutral
1	143	18.832	0.783	0	1.372	1	0	0.667	0	1	Neutral
1	144	10.112	0	0	7.86	1	0	0.667	0	1	Neutral
1	145	11.699	0	0	2.671	1	0	0.667	0	1	Neutral
1	146	12.984	0	0	2.531	1	0	0.667	0	1	Neutral
1	147	14.238	0	0	16.93	1	0.029	0.621	2	1	Neutral
1	148	5.977	0	0	1.427	1	0	0.667	0	1	Neutral
1	149	11.327	0	0	1.926	1	0	0.667	0	1	Neutral
1	150	11.112	0	0	2.388	1	0	0.667	0	1	Neutral
1	151	11.518	0	0	3.787	1	0	0.667	0	1	Neutral
1	152	9.04	0	0	1.658	1	0	0.667	0	1	Neutral
1	153	12.703	0	0	2.606	1	0	0.667	0	1	Neutral
1	154	10.191	0	0	2.252	1	0	0.667	0	1	Neutral
1	155	9.383	0	0	1.701	1	0	0.667	0	1	Neutral
1	156	9.277	0.669	0	0.96	1	0	0.667	0	1	Neutral
1	157	9.276	0	0	36.92	1	2.904	0.112	6	1	Neutral
1	158	14.889	0	0	2.284	1	0	0.667	0	1	Neutral
1	159	17.558	0	0	8.624	1	0	0.667	0	1	Neutral
1	160	7.908	1.231	0	1.268	1	0	0.667	0	1	Neutral
1	161	11.261	0	0	14.851	1	0.085	0.583	4	1	Neutral
1	162	11.625	0.761	0	1.271	1	0	0.667	0	1	Neutral
1	163	9.689	0	0	1.738	1	0	0.667	0	1	Neutral
1	164	7.604	0	0	20.097	1	0.296	0.492	2	1	Neutral
1	165	11.356	0	0	1143.23	1	5.212	0.034	1	1	Diversifying
1	166	13.303	0	0	86.897	1	0.981	0.321	1	1	Neutral
1	167	13.475	0.332	0	0.268	1	0	0.667	0	1	Neutral
1	168	7.819	0	0	156.255	1	1.761	0.207	1	1	Neutral
1	169	11.795	0	0	2.465	1	0	0.667	0	1	Neutral
1	170	12.745	0	0	625.525	1	11.591	0.001	4	0.297	Diversifying
1	171	0	0	0	0.304	1	0.097	0.576	3	1	Neutral
1	172	11.79	0	0	7.096	1	0	0.667	0	1	Neutral
1	173	14.663	0	0	4.652	1	0	0.667	0	1	Neutral
1	174	14.253	0.149	0	0.292	1	0	0.667	0	1	Neutral
1	175	0	0	1	0	0	0	1	0	1	Invariable
1	176	9.57	0	0	553.362	1	4.426	0.051	1	1	Diversifying
1	177	9.023	0	0	2.095	1	0	0.667	0	1	Neutral
1	178	16.667	0.15	0	0.343	1	0	0.667	0	1	Neutral
1	179	9.655	0	0	2.432	1	0	0.667	0	1	Neutral
1	180	12.19	0	0	2.019	1	0	0.667	0	1	Neutral
1	181	14.074	0.41	0	4.571	1	0	0.667	0	1	Neutral
1	182	17.166	0.168	0	0.164	1	0	0.667	0	1	Neutral
1	183	12.751	0	0	2.077	1	0	0.667	0	1	Neutral
1	184	12.266	0.294	0	0.321	1	0	0.667	0	1	Neutral
1	185	14.604	0	0	4.75	1	0	0.667	0	1	Neutral
1	186	9.818	0.143	0	1.682	1	0	0.667	0	1	Neutral
1	187	8.528	0.312	0	1.295	1	0	0.667	0	1	Neutral
1	188	0	0	1	0	0	0	1	0	1	Invariable
1	189	6.766	0.314	0	0.312	1	0	0.667	0	1	Neutral
1	190	12.13	0.455	0	3.449	1	0	0.667	0	1	Neutral
1	191	16.505	0	0	10.05	1	0	0.667	0	1	Neutral
1	192	5.098	1.306	0	1.317	1	0	0.667	0	1	Neutral
1	193	4.342	0	0	0.737	1	0	0.667	0	1	Neutral
1	194	13.168	0	0	2.119	1	0	0.667	0	1	Neutral
1	195	12.639	0	0	4.732	1	0	0.667	0	1	Neutral
1	196	12.624	0	0	11.751	1	0	0.667	0	1	Neutral
1	197	8.32	0	0	1.566	1	0	0.667	0	1	Neutral
1	198	11.577	0	0	2.81	1	0	0.667	0	1	Neutral
1	199	8.591	0.909	0	1.299	1	0	0.667	0	1	Neutral
1	200	16.471	0	0	3.064	1	0	0.667	0	1	Neutral
1	201	9.072	0.298	0	0.531	1	0	0.667	0	1	Neutral
1	202	7.656	0.168	0	0.444	1	0	0.667	0	1	Neutral
1	203	13.973	0	0	2.198	1	0	0.667	0	1	Neutral
1	204	6.421	0.264	0	0.283	1	0	0.667	0	1	Neutral
1	205	3.97	0	0	7.005	1	0.158	0.546	3	1	Neutral
1	206	8.781	0	0	3.14	1	0	0.667	0	1	Neutral
1	207	7.171	0	0	7.147	1	0	0.667	0	1	Neutral
1	208	12.298	0.641	0	1.261	1	0	0.667	0	1	Neutral
1	209	13.083	0.681	0	238.838	1	2.581	0.133	4	1	Neutral
1	210	12.849	0	0	2.087	1	0	0.667	0	1	Neutral
1	211	14.826	0	0	15.817	1	-0.045	0.667	1	1	Neutral
1	212	0	0	1	0	0	0	1	0	1	Invariable
1	213	22.285	0.664	0	24.386	1	0.008	0.643	0	1	Neutral
1	214	10.281	0	0	156.767	1	2.274	0.157	1	1	Neutral
1	215	12.549	0	0	2.639	1	0	0.667	0	1	Neutral
1	216	6.821	0	0	17.701	1	0.326	0.482	2	1	Neutral
1	217	8.214	2.85	0	2.816	1	0	0.667	0	1	Neutral
1	218	12.809	0	0	3.705	1	0	0.667	0	1	Neutral
1	219	8.185	0.473	0	4.884	1	0	0.667	0	1	Neutral
1	220	10.961	0	0	3.325	1	0	0.667	0	1	Neutral
1	221	9.244	0	0	3.622	1	0	0.667	0	1	Neutral
1	222	1.358	0	0	3.382	1	0.334	0.479	1	1	Neutral
1	223	10.9	0	0	3.75	1	0	0.667	0	1	Neutral
1	224	9.134	0	0	5.663	1	0	0.667	0	1	Neutral
1	225	12.355	0.15	0	1.413	1	0	0.667	0	1	Neutral
1	226	9.244	0.438	0	2.596	1	0	0.667	0	1	Neutral
1	227	7.33	0.929	0	1.402	1	0	0.667	0	1	Neutral
1	228	16.408	0	0	3.125	1	0	0.667	0	1	Neutral
1	229	19.124	0	0	2.642	1	0	0.667	0	1	Neutral
1	230	18.536	0	0	3.623	1	0	0.667	0	1	Neutral
1	231	6.229	0.126	0	2.956	1	0	0.667	0	1	Neutral
1	232	11.866	0	0	1.985	1	0	0.667	0	1	Neutral
1	233	12.793	0	0	2.081	1	0	0.667	0	1	Neutral
1	234	10.705	0.332	0	72.311	1	3.252	0.094	4	1	Diversifying
1	235	24.806	0	0	46.825	1	0.282	0.497	1	1	Neutral
1	236	5.522	0	0	0.913	1	0	0.667	0	1	Neutral
1	237	9.833	0	0	2.051	1	0	0.667	0	1	Neutral
1	238	10.44	0.714	0	0.811	1	0	0.667	0	1	Neutral
1	239	9.527	0	0	164.827	1	3.499	0.082	4	1	Diversifying
1	240	9.005	0.3	0	2.788	1	0	0.667	0	1	Neutral
1	241	8.462	0	0	1.953	1	0	0.667	0	1	Neutral
1	242	9.61	0.647	0	0.666	1	0	0.667	0	1	Neutral
1	243	8.768	0	0	1.624	1	0	0.667	0	1	Neutral
1	244	10.815	0	0	1.519	1	0	0.667	0	1	Neutral
1	245	5.3	0	0	0.428	1	0	0.667	0	1	Neutral
1	246	5.752	0.16	0	0.561	1	0	0.667	0	1	Neutral
1	247	6.619	0	0	1.122	1	0	0.667	0	1	Neutral
1	248	8.199	0.35	0	1.644	1	0	0.667	0	1	Neutral
1	249	0	0	1	0	0	0	1	0	1	Invariable
1	250	9.114	0	0	6.602	1	0	0.667	0	1	Neutral
1	251	6.603	0.809	0	115.364	1	3.089	0.102	2	1	Neutral
1	252	6.049	1.759	0	1.914	1	0	0.667	0	1	Neutral
1	253	10.871	0	0	17.236	1	0.212	0.523	7	1	Neutral
1	254	12.819	0	0	14.135	1	0.013	0.637	10	1	Neutral
1	255	11.189	0.295	0	1.844	1	0	0.667	0	1	Neutral
1	256	12.605	0.631	0	0.936	1	0	0.667	0	1	Neutral
1	257	7.053	0.248	0	134.266	1	2.351	0.151	2	1	Neutral
1	258	10.947	0	0	178.688	1	1.561	0.231	1	1	Neutral
1	259	13.633	0	0	2.318	1	0	0.667	0	1	Neutral
1	260	16.413	0	0	3631.5	1	5.15	0.035	1	1	Diversifying
1	261	9.631	0	0	2.152	1	0	0.667	0	1	Neutral
1	262	8.217	0	0	5.472	1	0	0.667	0	1	Neutral
1	263	21.982	0	0	2.853	1	0	0.667	0	1	Neutral
1	264	16.144	0.144	0	0.638	1	0	0.667	0	1	Neutral
1	265	12.98	1.381	0	57.27	1	0.792	0.359	0	1	Neutral
1	266	9.275	0.298	0	2.175	1	0	0.667	0	1	Neutral
1	267	11.289	0	0	2.351	1	0	0.667	0	1	Neutral
1	268	14.522	0	0	8.735	1	0	0.667	0	1	Neutral
1	269	9.545	0	0	1.721	1	0	0.667	0	1	Neutral
1	270	56.042	0	0	0.318	1	0	0.667	0	1	Neutral
1	271	7.748	0	0	1.49	1	0	0.667	0	1	Neutral
1	272	11.026	0.031	0	2.44	1	0	0.667	0	1	Neutral
1	273	14.482	0	0	3.1	1	0	0.667	0	1	Neutral
1	274	19.478	0.169	0	1.172	1	0	0.667	0	1	Neutral
1	275	6.209	0	0	477.997	1	2.549	0.136	1	1	Neutral
1	276	6.693	0	0	1978.66	1	5.467	0.03	1	1	Diversifying
1	277	9.255	0.566	0	0.827	1	0	0.667	0	1	Neutral
1	278	7.907	0	0	1.511	1	0	0.667	0	1	Neutral
1	279	10.966	0	0	2.484	1	0	0.667	0	1	Neutral
1	280	5.66	0	0	3.25	1	0	0.667	0	1	Neutral
1	281	6.635	0.505	0	0.684	1	0	0.667	0	1	Neutral
1	282	8.588	0	0	1.921	1	0	0.667	0	1	Neutral
1	283	6.378	0	0	332.464	1	11.206	0.002	2	0.271	Diversifying
1	284	8.348	0.685	0	3.855	1	0	0.667	0	1	Neutral
1	285	9.77	0.348	0	1.085	1	0	0.667	0	1	Neutral
1	286	7.4	0	0	4.964	1	0	0.667	0	1	Neutral
1	287	5.408	0	0	0.891	1	0	0.667	0	1	Neutral
1	288	8.593	0	0	33.094	1	0.543	0.418	2	1	Neutral
1	289	18.448	0	0	3.846	1	0	0.667	0	1	Neutral
1	290	0.001	0	0	4.031	1	0.443	0.445	1	1	Neutral
1	291	7.327	0	0	1.669	1	0	0.667	0	1	Neutral
1	292	9.988	0	0	2.032	1	0	0.667	0	1	Neutral
1	293	8.398	0.435	0	0.532	1	0	0.667	0	1	Neutral
1	294	6.234	0.962	0	1.112	1	0	0.667	0	1	Neutral
1	295	9.601	0.151	0	0.143	1	0	0.667	0	1	Neutral
1	296	12.425	0.153	0	1.586	1	0	0.667	0	1	Neutral
1	297	15.364	0.306	0	8.924	1	0	0.667	0	1	Neutral
1	298	11.076	0.301	0	0.32	1	0	0.667	0	1	Neutral
1	299	28.664	0	0	3.276	1	0	0.667	0	1	Neutral
1	300	6.41	0.249	0	2.215	1	0	0.667	0	1	Neutral
1	301	11.605	0.94	0	0.864	1	0	0.667	0	1	Neutral
1	302	7.774	0	0	2.033	1	0	0.667	0	1	Neutral
1	303	10.326	0	0	2.071	1	0	0.667	0	1	Neutral
1	304	11.259	0	0	301.344	1	3.462	0.084	1	1	Diversifying
1	305	8.74	0	0	59.182	1	3.226	0.095	7	1	Diversifying
1	306	16.214	0	0	136.043	1	1.959	0.186	2	1	Neutral
1	307	13.942	0.206	0	1.379	1	0	0.667	0	1	Neutral
1	308	8.16	0.119	0	0.993	1	0	0.667	0	1	Neutral
1	309	15.812	0.351	0	0.339	1	0	0.667	0	1	Neutral
1	310	7.352	0	0	1.907	1	0	0.667	0	1	Neutral
1	311	9.018	0	0	499.566	1	4.229	0.056	1	1	Diversifying
1	312	0	0	1	0	0	0	1	0	1	Invariable
1	313	11.234	0	0	4.426	1	0	0.667	0	1	Neutral
1	314	9.151	0	0	1.953	1	0	0.667	0	1	Neutral
1	315	9.629	0	0	29.123	1	0.398	0.459	2	1	Neutral
1	316	5.575	0	0	210.923	1	2.817	0.118	2	1	Neutral
1	317	5.001	0	0	9.986	1	0.29	0.494	1	1	Neutral
1	318	8.605	0	0	1.603	1	0	0.667	0	1	Neutral
1	319	3.7	1.104	0	1.062	1	0	0.667	0	1	Neutral
1	320	13.655	0	0	3.677	1	0	0.667	0	1	Neutral
1	321	12.578	0	0	2.059	1	0	0.667	0	1	Neutral
1	322	10.331	0	0	1.814	1	0	0.667	0	1	Neutral
1	323	10.89	0	0	2.258	1	0	0.667	0	1	Neutral
1	324	5.579	0	0	1.17	1	0	0.667	0	1	Neutral
1	325	15.685	0	0	236.179	1	1.684	0.216	1	1	Neutral
1	326	3.341	0	0	0.557	1	0	0.667	0	1	Neutral
1	327	10.915	0.349	0	1.937	1	0	0.667	0	1	Neutral
1	328	6.919	0	0	201.873	1	1.946	0.187	1	1	Neutral
1	329	7.088	0	0	1.398	1	0	0.667	0	1	Neutral
1	330	15.453	0	0	0.252	1	0	0.667	0	1	Neutral
1	331	16.529	0	0	3.134	1	0	0.667	0	1	Neutral
1	332	10.003	0	0	1.979	1	0	0.667	0	1	Neutral
1	333	0	0	1	0	0	0	1	0	1	Invariable
1	334	7.202	0	0	1.609	1	0	0.667	0	1	Neutral
1	335	13.859	0	0	2.762	1	0	0.667	0	1	Neutral
1	336	8.973	0.045	0	0.995	1	0	0.667	0	1	Neutral
1	337	8.106	0.579	0	1.896	1	0	0.667	0	1	Neutral
1	338	7.818	0	0	1.169	1	0	0.667	0	1	Neutral
1	339	16.548	0.775	0	1.294	1	0	0.667	0	1	Neutral
1	340	4.955	0.464	0	46.782	1	0.778	0.362	0	1	Neutral
1	341	3.87	1.077	0	48.57	1	0.99	0.319	0	1	Neutral
1	342	12.379	0	0	2.305	1	0	0.667	0	1	Neutral
1	343	30.671	0	0	199.516	1	0.956	0.326	1	1	Neutral
1	344	18.158	0	0	2.566	1	0	0.667	0	1	Neutral
1	345	10.892	0	0	3.904	1	0	0.667	0	1	Neutral
1	346	4.077	3.135	0	4.724	1	-0.004	0.667	0	1	Neutral
1	347	13.036	0	0	268.381	1	1.827	0.2	1	1	Neutral
1	348	8.907	0	0	7.308	1	0	0.667	0	1	Neutral
1	349	7.748	0	0	1.805	1	0	0.667	0	1	Neutral
1	350	16.215	0	0	3.24	1	0	0.667	0	1	Neutral
1	351	15.98	0	0	2.918	1	0	0.667	0	1	Neutral
1	352	10.562	0	0	10.227	1	0	0.667	0	1	Neutral
1	353	4.299	2.6	0	3.155	1	0	0.667	0	1	Neutral
1	354	12.687	0	0	14.573	1	0.017	0.633	2	1	Neutral
1	355	4.95	1.511	0	1.596	1	0	0.667	0	1	Neutral
1	356	18.63	0	0	2.604	1	0	0.667	0	1	Neutral
1	357	3.33	0	0	0.178	1	0	0.667	0	1	Neutral
1	358	8.844	0	0	1.634	1	0	0.667	0	1	Neutral
1	359	40.099	0	0	0.229	1	0	0.667	0	1	Neutral
1	360	9.783	0.492	0	0.924	1	0	0.667	0	1	Neutral
1	361	7.263	0	0	4.666	1	0	0.667	0	1	Neutral
1	362	13.233	0.95	0	2.227	1	0	0.667	0	1	Neutral
1	363	12.296	0	0	4.994	1	0	0.667	0	1	Neutral
1	364	9.3	0.382	0	0.659	1	0	0.667	0	1	Neutral
1	365	13.098	0	0	10.528	1	0	0.667	0	1	Neutral
1	366	14.601	0.151	0	0.754	1	0	0.667	0	1	Neutral
1	367	8.502	0.386	0	0.317	1	0	0.667	0	1	Neutral
1	368	18.142	0	0	2.565	1	0	0.667	0	1	Neutral
1	369	14.231	0	0	2.399	1	0	0.667	0	1	Neutral
1	370	10.439	0	0	1.827	1	0	0.667	0	1	Neutral
1	371	8.741	0	0	2.162	1	0	0.667	0	1	Neutral
1	372	6.188	0	0	1.794	1	0	0.667	0	1	Neutral
1	373	13.971	0	0	200.74	1	1.598	0.227	1	1	Neutral
1	374	9.28	0	0	2849.09	1	6.965	0.014	1	0.718	Diversifying
1	375	0	0	1	0	0	0	1	0	1	Invariable
1	376	0.813	0	0	12.832	1	1.006	0.317	1	1	Neutral
1	377	9.995	0	0	2.126	1	0	0.667	0	1	Neutral
1	378	10.463	0	0	6.868	1	0	0.667	0	1	Neutral
1	379	10.087	0	0	1.786	1	0	0.667	0	1	Neutral
1	380	10.829	0	0	1.871	1	0	0.667	0	1	Neutral
1	381	14.97	1.085	0	1.251	1	0	0.667	0	1	Neutral
1	382	6.605	0.709	0	0.882	1	0	0.667	0	1	Neutral
1	383	9.941	0	0	1.768	1	0	0.667	0	1	Neutral
1	384	9.116	0	0	1.668	1	0	0.667	0	1	Neutral
1	385	7.402	0.148	0	0.631	1	0	0.667	0	1	Neutral
1	386	8.012	0	0	1.872	1	0	0.667	0	1	Neutral
1	387	6.352	0.264	0	0.32	1	0	0.667	0	1	Neutral
1	388	10.678	0.265	0	0.588	1	0	0.667	0	1	Neutral
1	389	13.006	0	0	2.7	1	0	0.667	0	1	Neutral
1	390	7.639	0	0	9.124	1	0.03	0.62	6	1	Neutral
1	391	16.644	4.326	0	5.072	1	0	0.667	0	1	Neutral
1	392	16.071	0	0	60.334	1	0.912	0.334	1	1	Neutral
1	393	14.426	0.313	0	2.855	1	0	0.667	0	1	Neutral
1	394	12.913	0	0	2.613	1	0	0.667	0	1	Neutral
1	395	8.53	0.425	0	1.004	1	0	0.667	0	1	Neutral
1	396	12.315	0	0	5.497	1	0	0.667	0	1	Neutral
1	397	15.133	0	0	12.387	1	0	0.667	0	1	Neutral
1	398	11.039	0	0	1.127	1	0	0.667	0	1	Neutral
1	399	13.121	0	0	2.427	1	0	0.667	0	1	Neutral
1	400	11.688	0	0	2.699	1	0	0.667	0	1	Neutral
1	401	14.501	0.322	0	2.002	1	0	0.667	0	1	Neutral
1	402	8.817	0.192	0	1.255	1	0	0.667	0	1	Neutral
1	403	18.645	0.359	0	0.326	1	0	0.667	0	1	Neutral
1	404	9.525	0.049	0	0.323	1	0	0.667	0	1	Neutral
1	405	4.871	0	0	0.763	1	0	0.667	0	1	Neutral
1	406	12.229	0	0	1.972	1	0	0.667	0	1	Neutral
1	407	11.085	0	0	1489.24	1	4.245	0.056	1	1	Diversifying
1	408	7.688	0	0	129.671	1	1.675	0.217	1	1	Neutral
1	409	11.43	0	0	2.483	1	0	0.667	0	1	Neutral
1	410	13.657	0	0	2.167	1	0	0.667	0	1	Neutral
1	411	17.712	0	0	2.983	1	0	0.667	0	1	Neutral
1	412	13.637	0.806	0	129.32	1	3.362	0.088	2	1	Diversifying
1	413	6.023	0.229	0	0.807	1	0	0.667	0	0.998	Neutral
1	414	8.148	0	0	1.543	1	0	0.667	0	0.996	Neutral
1	415	13.672	0.588	0	139.81	1	7.785	0.009	4	0.614	Diversifying
1	416	7.344	0	0	10.829	1	0.087	0.582	2	1	Neutral
1	417	11.289	1.147	0	1.098	1	0	0.667	0	0.993	Neutral
1	418	10	0	0	2.463	1	0	0.667	0	0.991	Neutral
1	419	8.883	0	0	1.639	1	0	0.667	0	0.989	Neutral
1	420	10.505	0.25	0	5.57	1	0	0.667	0	0.987	Neutral
1	421	6.914	0	0	1.373	1	0	0.667	0	0.985	Neutral
1	422	5.794	0.383	0	0.612	1	0	0.667	0	0.983	Neutral
1	423	14.387	0	0	4.502	1	0	0.667	0	0.98	Neutral
1	424	4.378	0	0	0.7	1	0	0.667	0	0.978	Neutral
1	425	11.374	0	0	2.407	1	0	0.667	0	0.976	Neutral
1	426	8.796	0	0	1.269	1	0	0.667	0	0.974	Neutral
1	427	8.977	0.148	0	0.967	1	0	0.667	0	0.972	Neutral
1	428	6.514	0	0	935.396	1	5.016	0.037	1	1	Diversifying
1	429	12.44	1.081	0	1.968	1	0	0.667	0	0.97	Neutral
1	430	8.208	0	0	1.551	1	0	0.667	0	0.968	Neutral
1	431	16.438	0.467	0	2.305	1	0	0.667	0	0.966	Neutral
1	432	9.083	0	0	1.664	1	0	0.667	0	0.964	Neutral
1	433	12.448	0	0	2.58	1	0	0.667	0	0.962	Neutral
1	434	22.737	0	0	13.514	1	0	0.667	0	0.96	Neutral
1	435	12.185	0	0	2.018	1	0	0.667	0	0.958	Neutral
1	436	12.151	0	0	2.539	1	0	0.667	0	0.956	Neutral
1	437	3.359	0	0	0.18	1	0	0.667	0	0.954	Neutral
1	438	11.253	0	0	9.918	1	0	0.667	0	0.952	Neutral
1	439	7.755	0.686	0	16.722	1	1.095	0.301	2	1	Neutral
1	440	8.693	0	0	7.997	1	0	0.667	0	0.95	Neutral
1	441	6.804	0	0	271.857	1	2.689	0.126	1	1	Neutral
1	442	12.737	0	0	2.493	1	0	0.667	0	0.948	Neutral
1	443	10.764	0	0	291.119	1	2.279	0.157	1	1	Neutral
1	444	3.371	0	0	0.562	1	0	0.667	0	0.946	Neutral
1	445	14.175	0.324	0	1.416	1	0	0.667	0	0.944	Neutral
1	446	7.733	0	0	1.488	1	0	0.667	0	0.942	Neutral
1	447	11.052	0	0	3.756	1	0	0.667	0	0.94	Neutral
1	448	9.691	0	0	1.991	1	0	0.667	0	0.938	Neutral
1	449	10.449	0.192	0	0.176	1	0	0.667	0	0.936	Neutral
1	450	16.969	0	0	2.468	1	0	0.667	0	0.934	Neutral
1	451	7.658	0	0	1.368	1	0	0.667	0	0.932	Neutral
1	452	11.928	0	0	1.991	1	0	0.667	0	0.93	Neutral
1	453	10.613	0	0	1.846	1	0	0.667	0	0.928	Neutral
1	454	8.019	0	0	1.781	1	0	0.667	0	0.926	Neutral
1	455	19.761	0	0	3.145	1	0	0.667	0	0.924	Neutral
1	456	11.107	0	0	1.902	1	0	0.667	0	0.922	Neutral
1	457	11.463	0	0	1.749	1	0	0.667	0	0.921	Neutral
1	458	9.54	0	0	1.72	1	0	0.667	0	0.919	Neutral
1	459	7.358	0	0	2.878	1	0	0.667	0	0.917	Neutral
1	460	20.527	0	0	23.216	1	-0.142	0.667	5	0.915	Neutral
1	461	16.775	0	0	7.093	1	0	0.667	0	0.913	Neutral
1	462	5.275	0	0	1.12	1	0	0.667	0	0.911	Neutral
1	463	8.458	0	0	1.584	1	0	0.667	0	0.909	Neutral
1	464	7.438	0	0	6.719	1	0	0.667	0	0.908	Neutral
1	465	8.407	0	0	1.578	1	0	0.667	0	0.906	Neutral
1	466	6.25	0	0	1.274	1	0	0.667	0	0.904	Neutral
1	467	14.548	0	0	2.253	1	0	0.667	0	0.902	Neutral
1	468	10.946	0	0	2.481	1	0	0.667	0	0.9	Neutral
1	469	14.727	0.372	0	2.562	1	0	0.667	0	0.899	Neutral
1	470	12.194	0	0	2.019	1	0	0.667	0	0.897	Neutral
1	471	14.162	0	0	2.591	1	0	0.667	0	0.895	Neutral
1	472	0.211	0	0	0.245	1	-0.001	0.667	1	0.893	Neutral
1	473	5.983	0.397	0	0.731	1	0	0.667	0	0.892	Neutral
1	474	8.812	0.165	0	1.408	1	0	0.667	0	0.89	Neutral
1	475	13.174	0	0	4.099	1	0	0.667	0	0.888	Neutral
1	476	8.84	5.009	0	5.001	1	0	0.667	0	0.886	Neutral
1	477	11.84	0	0	86.641	1	8.041	0.008	7	0.599	Diversifying
1	478	10.945	0	0	709.245	1	10.423	0.002	2	0.268	Diversifying
1	479	5.81	0.8	0	44.37	1	2.336	0.152	1	1	Neutral
1	480	2.072	1.23	0	252.645	1	7.125	0.013	4	0.717	Diversifying
1	481	18.843	1.835	0	5.051	1	0	0.667	0	0.885	Neutral
1	482	18.424	0.848	0	21.057	1	0.015	0.635	1	1	Neutral
1	483	7.916	0.264	0	3.377	1	0	0.667	0	0.883	Neutral
1	484	5.334	0	0	10.78	1	0.91	0.335	5	1	Neutral
1	485	0.126	0	0	100000	1	-0.453	0.667	1	0.881	Neutral
1	486	8.273	0	0	2.908	1	0	0.667	0	0.879	Neutral
1	487	13.597	0	0	2.162	1	0	0.667	0	0.878	Neutral
1	488	7.719	0	0	1.781	1	0	0.667	0	0.876	Neutral
1	489	0	0	1	0	0	0	1	0	1	Invariable
1	490	15.924	0	0	2.378	1	0	0.667	0	0.874	Neutral
1	491	18.358	0	0	34.033	1	0.176	0.538	1	1	Neutral
1	492	11.048	0	0	9.402	1	0	0.667	0	0.873	Neutral
1	493	8.191	0	0	1.808	1	0	0.667	0	0.871	Neutral
1	494	8.08	0.133	0	1.184	1	0	0.667	0	0.869	Neutral
1	495	7.859	0	0	1.721	1	0	0.667	0	0.868	Neutral
1	496	17.603	0	0	2.963	1	0	0.667	0	0.866	Neutral
1	497	13.405	0	0	32.736	1	0.199	0.528	1	1	Neutral
1	498	11.308	0	0	2.86	1	0	0.667	0	0.864	Neutral
1	499	8.707	0	0	1.616	1	0	0.667	0	0.863	Neutral
1	500	11.539	0	0	2.228	1	0	0.667	0	0.861	Neutral
1	501	5.763	0	0	1.43	1	0	0.667	0	0.859	Neutral
1	502	8.117	0	0	38.579	1	1.19	0.285	3	1	Neutral
1	503	13.658	0	0	4.257	1	0	0.667	0	0.858	Neutral
1	504	15.77	0	0	2.984	1	0	0.667	0	0.856	Neutral
1	505	5.003	1.624	0	2.718	1	0	0.667	0	0.854	Neutral
1	506	9.557	0	0	2.068	1	0	0.667	0	0.853	Neutral
1	507	7.088	0	0	1.398	1	0	0.667	0	0.851	Neutral
1	508	13.241	0.556	0	3.869	1	0	0.667	0	0.85	Neutral
1	509	11.643	0	0	3199.39	1	3.83	0.069	2	1	Diversifying
1	510	11.984	0	0	39.953	1	0.438	0.447	2	1	Neutral
1	511	14.325	0	0	16.955	1	0.032	0.619	3	1	Neutral
1	512	12.078	0	0	18.118	1	0.159	0.546	1	1	Neutral
1	513	5.089	0.666	0	0.755	1	0	0.667	0	0.848	Neutral
1	514	8.371	0	0	3.868	1	0	0.667	0	0.846	Neutral
1	515	14.065	0	0	2.837	1	0	0.667	0	0.845	Neutral
1	516	7.588	1.444	0	1.451	1	0	0.667	0	0.843	Neutral
1	517	9.018	0	0	1.366	1	0	0.667	0	0.842	Neutral
1	518	11.133	0	0	2.173	1	0	0.667	0	0.84	Neutral
1	519	4.342	0	0	0.737	1	0	0.667	0	0.839	Neutral
1	520	5.949	0	0	1.228	1	0	0.667	0	0.837	Neutral
1	521	16.63	0.029	0	4696.47	1	10.525	0.002	5	0.306	Diversifying
1	522	14.08	0	0	2.208	1	0	0.667	0	0.835	Neutral
1	523	9.932	0.145	0	0.976	1	0	0.667	0	0.834	Neutral
1	524	8.983	0.305	0	1.541	1	0	0.667	0	0.832	Neutral
1	525	13.17	0	0	2.119	1	0	0.667	0	0.831	Neutral
1	526	9.903	0.507	0	0.549	1	0	0.667	0	0.829	Neutral
1	527	16.779	0.575	0	0.605	1	0	0.667	0	0.828	Neutral
1	528	5.874	0	0	3.733	1	0	0.667	0	0.826	Neutral
1	529	10.458	0.143	0	1.991	1	0	0.667	0	0.825	Neutral
1	530	16.054	0	0	3.017	1	0	0.667	0	0.823	Neutral
1	531	11.882	0	0	4	1	0	0.667	0	0.822	Neutral
1	532	12.783	0	0	2.596	1	0	0.667	0	0.82	Neutral
1	533	14.784	0	0	2.275	1	0	0.667	0	0.819	Neutral
1	534	7.919	0	0	1.513	1	0	0.667	0	0.817	Neutral
1	535	6.834	0	0	1.361	1	0	0.667	0	0.816	Neutral
1	536	22.926	0	0	1.019	1	0	0.667	0	0.814	Neutral
1	537	15.633	0	0	10.397	1	0	0.667	0	0.813	Neutral
1	538	11.577	0	0	11.233	1	0	0.667	0	0.811	Neutral
1	539	11.668	0	0	2.002	1	0	0.667	0	0.81	Neutral
1	540	4.427	0	0	10.121	1	0.185	0.535	2	1	Neutral
1	541	4.728	1.23	0	3.743	1	0	0.667	0	0.809	Neutral
1	542	10.251	0.134	0	0.127	1	0	0.667	0	0.807	Neutral
1	543	11.923	0	0	488.233	1	4.192	0.057	1	1	Diversifying
1	544	9.155	2.707	0	2.634	1	0	0.667	0	0.806	Neutral
1	545	8.07	0.19	0	4.123	1	0	0.667	0	0.804	Neutral
1	546	12.377	0.574	0	1.048	1	0	0.667	0	0.803	Neutral
1	547	9.092	0	0	1.665	1	0	0.667	0	0.801	Neutral
1	548	20.31	0.95	0	2.194	1	0	0.667	0	0.8	Neutral
1	549	9.636	0	0	1.732	1	0	0.667	0	0.799	Neutral
1	550	11.988	0	0	292.599	1	2.165	0.167	1	1	Neutral
1	551	5.25	0	0	15.75	1	0.301	0.49	2	1	Neutral
1	552	6.344	0.187	0	409.752	1	4.828	0.041	3	1	Diversifying
1	553	11.031	0	0	1.894	1	0	0.667	0	0.797	Neutral
1	554	12.793	0	0	2.081	1	0	0.667	0	0.796	Neutral
1	555	14.718	0	0	2.73	1	0	0.667	0	0.794	Neutral
1	556	15.893	0	0	1.96	1	0	0.667	0	0.793	Neutral
1	557	8.599	0	0	48.245	1	3.877	0.067	8	1	Diversifying
1	558	16.058	0.453	0	3.855	1	0	0.667	0	0.792	Neutral
1	559	12.535	0	0	2.055	1	0	0.667	0	0.79	Neutral
1	560	7.665	0	0	1.478	1	0	0.667	0	0.789	Neutral
1	561	6.489	0.17	0	0.209	1	0	0.667	0	0.787	Neutral
1	562	8.552	0	0	1.869	1	0	0.667	0	0.786	Neutral
1	563	8.346	0	0	1.832	1	0	0.667	0	0.785	Neutral
1	564	16.758	0	0	33.252	1	0.091	0.579	1	1	Neutral
1	565	6.837	0	0	0.503	1	0	0.667	0	0.783	Neutral
1	566	1.832	0.552	0	0.792	1	0	0.667	0	0.782	Neutral
1	567	5.772	0	0	1.2	1	0	0.667	0	0.781	Neutral
1	568	11.561	0	0	2.349	1	0	0.667	0	0.779	Neutral
1	569	12.375	0.022	0	1.244	1	0	0.667	0	0.778	Neutral
1	570	6.536	0	0	1.317	1	0	0.667	0	0.777	Neutral
1	571	8.751	0	0	1.946	1	0	0.667	0	0.775	Neutral
1	572	11.304	0	0	257.893	1	1.788	0.204	1	1	Neutral
1	573	11.596	0	0	1.956	1	0	0.667	0	0.774	Neutral
1	574	5.77	0.143	0	0.822	1	0	0.667	0	0.773	Neutral
1	575	12.14	0.076	0	1.155	1	0	0.667	0	0.771	Neutral
1	576	4.114	0	0	0.555	1	0	0.667	0	0.77	Neutral
1	577	16.888	0	0	9.839	1	0	0.667	0	0.769	Neutral
1	578	14.369	0.794	0	1.723	1	0	0.667	0	0.767	Neutral
1	579	6.649	0	0	10.001	1	0.117	0.566	3	1	Neutral
1	580	14.658	0	0	9.921	1	0	0.667	0	0.766	Neutral
1	581	9.053	0	0	223.274	1	2.123	0.17	1	1	Neutral
1	582	5.453	0	0	2.05	1	0	0.667	0	0.765	Neutral
1	583	7.381	0	0	650.477	1	4.477	0.049	1	1	Diversifying
1	584	11.19	0	0	2.399	1	0	0.667	0	0.764	Neutral
1	585	6.057	1.603	0	33.088	1	0.717	0.375	0	1	Neutral
1	586	11.469	0.312	0	0.527	1	0	0.667	0	0.762	Neutral
1	587	11.82	3.626	0	4.172	1	0	0.667	0	0.761	Neutral
1	588	11.392	0	0	8.445	1	0	0.667	0	0.76	Neutral
1	589	7.707	1.227	0	1.542	1	0	0.667	0	0.758	Neutral
1	590	8.636	0	0	7.104	1	0	0.667	0	0.757	Neutral
1	591	15.596	0	0	2.928	1	0	0.667	0	0.756	Neutral
1	592	12.266	0	0	8.615	1	0	0.667	0	0.755	Neutral
1	593	9.002	0	0	25.654	1	0.419	0.453	3	1	Neutral
1	594	15.056	0	0	3.267	1	0	0.667	0	0.753	Neutral
1	595	9.339	0	0	1.696	1	0	0.667	0	0.752	Neutral
1	596	6.02	0.315	0	0.299	1	0	0.667	0	0.751	Neutral
1	597	6.753	0.004	0	4.776	1	0	0.667	0	0.75	Neutral
1	598	8.346	0	0	1.57	1	0	0.667	0	0.748	Neutral
1	599	17.774	0	0	5.142	1	0	0.667	0	0.747	Neutral
1	600	5.938	0	0	1.691	1	0	0.667	0	0.746	Neutral
1	601	6.165	0	0	1.529	1	0	0.667	0	0.745	Neutral
1	602	3.79	0.307	0	0.471	1	0	0.667	0	0.743	Neutral
1	603	8.049	0	0	278.447	1	3.449	0.084	1	1	Diversifying
1	604	0.004	0.001	0	14.806	1	1.076	0.304	1	1	Neutral
1	605	7.651	0	0	1.77	1	0	0.667	0	0.742	Neutral
1	606	9.938	0	0	3.63	1	0	0.667	0	0.741	Neutral
1	607	11.318	0	0	2.399	1	0	0.667	0	0.74	Neutral
1	608	13.737	0	0	2.175	1	0	0.667	0	0.739	Neutral
1	609	16.27	0	0	2.58	1	0	0.667	0	0.737	Neutral
1	610	16.508	1.261	0	8.854	1	0	0.667	0	0.736	Neutral
1	611	11.826	0	0	2.652	1	0	0.667	0	0.735	Neutral
1	612	14.082	0	0	102.532	1	1.87	0.195	2	1	Neutral
1	613	10.364	0	0	3.589	1	0	0.667	0	0.734	Neutral
1	614	8.458	0	0	1.584	1	0	0.667	0	0.733	Neutral
1	615	6.982	0	0	62.044	1	2.505	0.139	1	1	Neutral
1	616	9.745	0.278	0	0.725	1	0	0.667	0	0.731	Neutral
1	617	18.623	0	0	473.332	1	4.591	0.047	2	1	Diversifying
1	618	12.378	0	0	2.8	1	0	0.667	0	0.73	Neutral
1	619	8.533	0	0	1.594	1	0	0.667	0	0.729	Neutral
1	620	13.966	0	0	2.734	1	0	0.667	0	0.728	Neutral
1	621	11.99	1.236	0	1.353	1	0	0.667	0	0.727	Neutral
1	622	10.845	0	0	1.873	1	0	0.667	0	0.726	Neutral
1	623	9.473	0	0	1.712	1	0	0.667	0	0.724	Neutral
1	624	9.843	0.656	0	0.826	1	0	0.667	0	0.723	Neutral
1	625	18.926	0	0	3.532	1	0	0.667	0	0.722	Neutral
1	626	0	0	1	0	0	0	1	0	1	Invariable
1	627	6.945	0	0	1.377	1	0	0.667	0	0.721	Neutral
1	628	16.696	0	0	5.115	1	0	0.667	0	0.72	Neutral
1	629	12.578	0	0	2.059	1	0	0.667	0	0.719	Neutral
1	630	17.264	0.561	0	0.752	1	0	0.667	0	0.717	Neutral
1	631	9.231	0	0	2.503	1	0	0.667	0	0.716	Neutral
1	632	3.836	0	0	0.628	1	0	0.667	0	0.715	Neutral
1	633	20.431	0.3	0	0.675	1	0	0.667	0	0.714	Neutral
1	634	6.344	0	0	1.289	1	0	0.667	0	0.713	Neutral
1	635	10.69	0	0	1.855	1	0	0.667	0	0.712	Neutral
1	636	14.986	0	0	2.869	1	0	0.667	0	0.711	Neutral
1	637	13.897	0.123	0	0.716	1	0	0.667	0	0.71	Neutral
1	638	10.475	0	0	2.408	1	0	0.667	0	0.708	Neutral
1	639	10.63	0.453	0	3.961	1	0	0.667	0	0.707	Neutral
1	640	22.36	0	0	111.772	1	0.666	0.387	1	1	Neutral
1	641	15.026	0	0	4.738	1	0	0.667	0	0.706	Neutral
1	642	7.307	0	0	1.87	1	0	0.667	0	0.705	Neutral
1	643	7.528	0	0	852.63	1	3.135	0.099	1	1	Diversifying
1	644	7.998	0.152	0	0.933	1	0	0.667	0	0.704	Neutral
1	645	15.409	0	0	3.238	1	0	0.667	0	0.703	Neutral
1	646	8.545	1.137	0	4.082	1	0	0.667	0	0.702	Neutral
1	647	10.395	0	0	2.284	1	0	0.667	0	0.701	Neutral
1	648	14.008	0	0	2.201	1	0	0.667	0	0.7	Neutral
1	649	7.932	0	0	3660.38	1	6.914	0.014	1	0.684	Diversifying
1	650	15.296	0	0	0.2	1	0	0.667	0	0.699	Neutral
1	651	6.659	0.419	0	0.877	1	0	0.667	0	0.698	Neutral
1	652	4.173	0.427	0	0.486	1	0	0.667	0	0.696	Neutral
1	653	9.988	0	0	3.664	1	0	0.667	0	0.695	Neutral
1	654	7.691	0.154	0	0.138	1	0	0.667	0	0.694	Neutral
1	655	6.926	0	0	1.374	1	0	0.667	0	0.693	Neutral
1	656	13.463	0.66	0	0.908	1	0	0.667	0	0.692	Neutral
1	657	11.249	0	0	233.627	1	1.915	0.191	1	1	Neutral
1	658	11.135	0	0	2.364	1	0	0.667	0	0.691	Neutral
1	659	17.228	0	0	2792	1	4.756	0.043	1	1	Diversifying
1	660	4.257	0	0	63219.8	1	8.719	0.006	1	0.546	Diversifying
1	661	10.363	0.055	0	11.374	1	-0.064	0.667	5	0.69	Neutral
1	662	0.112	0.103	0	1237.07	1	3.834	0.069	1	1	Diversifying
1	663	6.465	0	0	1146.71	1	11.744	0.001	1	0.412	Diversifying
1	664	2.811	0	0	0.478	1	0	0.667	0	0.689	Neutral
1	665	7.149	0	0	1.407	1	0	0.667	0	0.688	Neutral
1	666	18.649	0	0	213.119	1	2.762	0.121	2	1	Neutral
1	667	0.679	0	0	0.059	1	0	0.667	0	0.687	Neutral
1	668	9.594	0.47	0	0.724	1	0	0.667	0	0.686	Neutral
1	669	8.271	0.023	0	1.681	1	0	0.667	0	0.685	Neutral
1	670	4.034	0.076	0	2.491	1	0	0.667	0	0.684	Neutral
1	671	0	0	1	0	0	0	1	0	1	Invariable
1	672	0	0	0	555.742	1	4.963	0.038	1	1	Diversifying
1	673	0.402	0.031	0	0.407	1	0	0.667	0	0.683	Neutral
1	674	1.65	0	0	124.854	1	8.321	0.007	1	0.584	Diversifying
1	675	2.588	0	0	472.746	1	12.374	0.001	6	0.6	Diversifying
1	676	0.894	0	0	313.812	1	3.07	0.103	2	1	Neutral
1	677	2.434	0	0	0.418	1	0	0.667	0	0.682	Neutral
1	678	0	0	1	0	0	0	1	0	1	Invariable

## Sheet: M2_FEL
partition	codon	alpha	beta	alpha=beta	LRT	p-value	Total branch length	class
1	1	0	0	0	0	1	0	Invariable
1	2	1.5	0	0.462	27.853	0	4.012	Purifying
1	3	0.03	0	0.017	1.113	0.2915	0.148	Neutral
1	4	0.783	0	0.324	17.637	0	2.819	Purifying
1	5	0	0.041	0.019	1.555	0.2124	0.165	Neutral
1	6	0.075	0	0.043	2.154	0.1422	0.371	Neutral
1	7	0.857	0	0.377	20.021	0	3.277	Purifying
1	8	0.714	0	0.3	16.77	0	2.608	Purifying
1	9	0.192	0	0.092	3.696	0.0546	0.795	Purifying
1	10	0.309	0	0.129	9.003	0.0027	1.119	Purifying
1	11	0.863	0	0.294	18.468	0	2.552	Purifying
1	12	0.818	0	0.254	18.549	0	2.205	Purifying
1	13	1.201	0	0.347	26.596	0	3.02	Purifying
1	14	0.236	0.253	0.244	0.007	0.9339	4.369	Neutral
1	15	0.614	0	0.247	15.124	0.0001	2.149	Purifying
1	16	0.049	0	0.023	1.411	0.2349	0.203	Neutral
1	17	0.633	0	0.269	15.853	0.0001	2.334	Purifying
1	18	0.591	0	0.166	12.798	0.0003	1.442	Purifying
1	19	0.84	0.05	0.365	12.393	0.0004	4.021	Purifying
1	20	1.085	0.047	0.327	14.055	0.0002	2.846	Purifying
1	21	0.581	0	0.341	9.441	0.0021	3.551	Purifying
1	22	0.93	0	0.38	20.962	0	3.302	Purifying
1	23	0.931	0.114	0.533	9.779	0.0018	4.633	Purifying
1	24	0.654	0.099	0.383	7.233	0.0072	3.33	Purifying
1	25	0.468	0	0.185	10.94	0.0009	1.611	Purifying
1	26	0.606	0	0.277	17.006	0	2.404	Purifying
1	27	1.47	0.441	0.908	5.621	0.0177	9.347	Purifying
1	28	0.211	0	0.131	5.319	0.0211	1.483	Purifying
1	29	0.629	0	0.324	14.988	0.0001	2.811	Purifying
1	30	1.078	0	0.442	22.787	0	3.837	Purifying
1	31	1.032	0.047	0.524	17.128	0	4.552	Purifying
1	32	0.59	0	0.269	14.97	0.0001	2.334	Purifying
1	33	1.151	0	0.455	21.253	0	3.953	Purifying
1	34	1.796	0	0.878	29.907	0	7.632	Purifying
1	35	0.944	0.126	0.491	8.611	0.0033	4.265	Purifying
1	36	1.306	0	0.75	23.739	0	6.519	Purifying
1	37	0.974	0.041	0.234	12.072	0.0005	2.033	Purifying
1	38	0.845	0	0.367	20.078	0	3.185	Purifying
1	39	0.929	0	0.406	22.293	0	3.527	Purifying
1	40	1.423	0.073	0.854	17.139	0	7.42	Purifying
1	41	0.872	0	0.459	18.328	0	3.986	Purifying
1	42	1.098	0	0.252	20.635	0	2.188	Purifying
1	43	0.552	0.047	0.288	8.768	0.0031	2.499	Purifying
1	44	0.738	0.046	0.329	11.826	0.0006	2.86	Purifying
1	45	0.635	0	0.256	15.477	0.0001	2.222	Purifying
1	46	0.713	0	0.228	16.288	0.0001	1.983	Purifying
1	47	1.079	0	0.443	23.037	0	3.851	Purifying
1	48	0	0	0	0	1	0	Invariable
1	49	0.869	0	0.418	12.402	0.0004	6.675	Purifying
1	50	1.902	0.063	0.989	24.084	0	8.597	Purifying
1	51	0.849	0	0.327	21.487	0	3.065	Purifying
1	52	2.126	0.047	0.635	26.376	0	5.779	Purifying
1	53	0.947	0	0.387	20.33	0	4.99	Purifying
1	54	0.758	0.046	0.309	10.957	0.0009	3.233	Purifying
1	55	1.193	0	0.653	23.513	0	5.672	Purifying
1	56	0.375	0.128	0.222	1.907	0.1673	2.832	Neutral
1	57	2.051	0.176	0.904	18.78	0	8.12	Purifying
1	58	1.209	0.206	0.722	8.612	0.0033	6.277	Purifying
1	59	1.994	0	0.565	30.228	0	5.54	Purifying
1	60	0.801	0.047	0.382	13.037	0.0003	3.318	Purifying
1	61	1.24	0	0.639	22.249	0	6.448	Purifying
1	62	1.121	0	0.52	21.648	0	4.515	Purifying
1	63	1.325	0	0.751	23.302	0	6.526	Purifying
1	64	0.901	0	0.427	20.65	0	3.715	Purifying
1	65	0.847	0	0.506	16.154	0.0001	4.399	Purifying
1	66	0	0	0	0	1	0	Invariable
1	67	1.468	0	0.558	31.768	0	5.153	Purifying
1	68	0.745	0.074	0.486	4.591	0.0321	5.101	Purifying
1	69	1.687	0.124	0.7	16.455	0	6.383	Purifying
1	70	1.853	0	0.544	31.259	0	4.728	Purifying
1	71	1.179	0.036	0.733	17.487	0	7.13	Purifying
1	72	0.952	0.348	0.695	2.384	0.1226	9.309	Neutral
1	73	1.155	0.349	0.731	5.544	0.0185	7.738	Purifying
1	74	0.984	0.243	0.667	6.061	0.0138	7.008	Purifying
1	75	0.928	0.084	0.516	8.079	0.0045	5.137	Purifying
1	76	1.208	0.618	0.909	1.395	0.2375	11.568	Neutral
1	77	1.62	0.151	0.808	15.686	0.0001	7.329	Purifying
1	78	0.828	0.1	0.42	7.34	0.0067	4.833	Purifying
1	79	1.064	0.584	0.817	1.42	0.2335	9.19	Neutral
1	80	0.713	0.106	0.434	4.72	0.0298	5.445	Purifying
1	81	1.967	0.087	0.572	23.33	0	4.973	Purifying
1	82	1.458	0	0.761	19.575	0	8.438	Purifying
1	83	0.936	0	0.387	22.511	0	3.657	Purifying
1	84	0.636	0	0.279	16.105	0.0001	2.422	Purifying
1	85	1.397	0.096	0.518	15.418	0.0001	5.303	Purifying
1	86	1.147	0.052	0.579	17.863	0	5.028	Purifying
1	87	1.286	0	0.558	28.442	0	4.847	Purifying
1	88	0.679	0.105	0.35	6.751	0.0094	3.041	Purifying
1	89	1.25	0.051	0.539	15.074	0.0001	5.891	Purifying
1	90	1.248	0	0.498	27.397	0	4.331	Purifying
1	91	0	0	0	0	1	0	Invariable
1	92	0.745	0	0.28	13.417	0.0002	2.437	Purifying
1	93	0.383	0.316	0.355	0.08	0.7776	7.118	Neutral
1	94	1.443	0.235	0.737	10.635	0.0011	9.485	Purifying
1	95	1.161	0.175	0.621	9.57	0.002	8.242	Purifying
1	96	0.744	0.32	0.502	1.899	0.1682	6.436	Neutral
1	97	0.65	0.207	0.339	2.528	0.1118	3.426	Neutral
1	98	1.305	0	0.325	21.528	0	2.826	Purifying
1	99	1.024	0.042	0.392	16.908	0	3.409	Purifying
1	100	0.996	0	0.57	19.788	0	4.95	Purifying
1	101	1.163	0.096	0.377	12.096	0.0005	3.554	Purifying
1	102	0.784	0.046	0.358	12.421	0.0004	3.374	Purifying
1	103	0.989	0.137	0.487	8.972	0.0027	5.463	Purifying
1	104	0.996	0	0.367	23.502	0	3.191	Purifying
1	105	1.305	0.271	0.666	5.344	0.0208	10.132	Purifying
1	106	0.704	0.097	0.285	6.408	0.0114	2.481	Purifying
1	107	1.526	0	0.618	30.124	0	5.368	Purifying
1	108	1.535	0.116	0.63	15.497	0.0001	6.272	Purifying
1	109	0.862	0.076	0.506	9.566	0.002	6.439	Purifying
1	110	0.955	0	0.361	15.272	0.0001	3.141	Purifying
1	111	1.168	0	0.281	19.709	0	2.442	Purifying
1	112	1.141	0	0.346	19.88	0	3.691	Purifying
1	113	2.017	0.042	0.551	27.084	0	4.784	Purifying
1	114	1.553	0	0.82	27.344	0	7.122	Purifying
1	115	1.073	0.065	0.426	11.068	0.0009	4.114	Purifying
1	116	1.564	0	0.053	10.667	0.0011	0.877	Purifying
1	117	1.045	0	0.448	22.866	0	3.89	Purifying
1	118	0.672	0.047	0.239	8.56	0.0034	2.076	Purifying
1	119	0.977	0	0.307	18.374	0	2.669	Purifying
1	120	1.119	0	0.597	21.392	0	5.504	Purifying
1	121	0.815	0	0.273	16.955	0	2.371	Purifying
1	122	0.445	0	0.189	11.763	0.0006	1.641	Purifying
1	123	1.152	0.173	0.516	8.448	0.0037	4.488	Purifying
1	124	0.788	0.06	0.276	7.393	0.0065	2.399	Purifying
1	125	0.879	0	0.521	16.812	0	4.531	Purifying
1	126	1.9	0	0.541	31.668	0	4.702	Purifying
1	127	1.226	0	0.455	24.574	0	3.957	Purifying
1	128	0.489	0	0.218	11.788	0.0006	2.192	Purifying
1	129	1.311	0	0.417	25.417	0	3.628	Purifying
1	130	1.041	0	0.419	22.594	0	3.897	Purifying
1	131	0.952	0	0.436	18.551	0	3.787	Purifying
1	132	1.096	0.097	0.482	12.857	0.0003	4.19	Purifying
1	133	1.038	0.048	0.381	13.852	0.0002	3.575	Purifying
1	134	0.959	0	0.411	19.37	0	3.57	Purifying
1	135	1.288	0	0.518	26.779	0	4.5	Purifying
1	136	1.922	0.217	0.699	14.439	0.0001	7.559	Purifying
1	137	0.794	0.044	0.325	13.12	0.0003	2.825	Purifying
1	138	0.695	0.084	0.372	5.774	0.0163	8.123	Purifying
1	139	1.266	0	0.348	25.249	0	3.496	Purifying
1	140	0.925	0	0.299	14.837	0.0001	2.601	Purifying
1	141	0.833	0.195	0.404	5.653	0.0174	4.354	Purifying
1	142	1.137	0.047	0.534	17.95	0	5.179	Purifying
1	143	1.831	0.18	0.71	13.946	0.0002	6.548	Purifying
1	144	0.996	0.074	0.509	11.411	0.0007	5.643	Purifying
1	145	1.144	0.213	0.52	8.585	0.0034	4.518	Purifying
1	146	1.286	0	0.408	24.734	0	3.541	Purifying
1	147	1.409	0.072	0.489	14.118	0.0002	5.481	Purifying
1	148	0.623	0	0.242	14.344	0.0002	2.105	Purifying
1	149	1.133	0	0.427	24.769	0	3.71	Purifying
1	150	1.09	0	0.46	23.87	0	3.998	Purifying
1	151	1.144	0	0.522	22.954	0	4.538	Purifying
1	152	0.928	0	0.365	20.02	0	3.172	Purifying
1	153	1.255	0	0.491	25.472	0	4.265	Purifying
1	154	0.997	0	0.395	16.602	0	3.435	Purifying
1	155	0.913	0	0.368	20.089	0	3.201	Purifying
1	156	0.899	0	0.456	14.248	0.0002	4.561	Purifying
1	157	0.893	1.026	0.947	0.079	0.7791	9.841	Neutral
1	158	1.458	0	0.38	27.325	0	3.303	Purifying
1	159	1.708	0	0.554	27.872	0	5.456	Purifying
1	160	0.774	0.171	0.47	3.218	0.0728	4.842	Purifying
1	161	1.083	0.166	0.611	6.188	0.0129	7.435	Purifying
1	162	1.126	0.145	0.457	9.31	0.0023	4.516	Purifying
1	163	0.967	0	0.371	20.679	0	3.226	Purifying
1	164	0.783	0.097	0.41	9.196	0.0024	3.56	Purifying
1	165	1.134	0.047	0.513	17.733	0	4.459	Purifying
1	166	1.183	0.037	0.359	19.675	0	3.12	Purifying
1	167	1.365	0.115	0.619	16.257	0.0001	5.375	Purifying
1	168	0.738	0.042	0.264	11.421	0.0007	2.291	Purifying
1	169	1.175	0	0.492	22.438	0	4.274	Purifying
1	170	1.231	0.137	0.628	14.285	0.0002	5.704	Purifying
1	171	0	0.031	0.03	0.085	0.771	0.616	Neutral
1	172	1.149	0.15	0.552	11.576	0.0007	5.807	Purifying
1	173	1.459	0.3	0.736	7.267	0.007	6.393	Purifying
1	174	1.464	0.053	0.457	17.711	0	3.973	Purifying
1	175	0	0	0	0	1	0	Invariable
1	176	0.882	0.042	0.439	16.783	0	3.817	Purifying
1	177	0.877	0	0.435	19.373	0	3.78	Purifying
1	178	1.638	0.047	0.649	24.329	0	5.64	Purifying
1	179	0.943	0	0.359	15.105	0.0001	3.115	Purifying
1	180	1.202	0	0.315	23.28	0	2.735	Purifying
1	181	1.406	0.087	0.373	12.138	0.0005	4.609	Purifying
1	182	1.686	0	0.726	30.465	0	6.612	Purifying
1	183	1.24	0	0.46	19.424	0	4	Purifying
1	184	1.209	0.048	0.547	18.402	0	5.011	Purifying
1	185	1.424	0	0.622	27.809	0	5.402	Purifying
1	186	0.948	0	0.37	21.413	0	3.453	Purifying
1	187	0.85	0.048	0.397	12.982	0.0003	3.725	Purifying
1	188	0	0	0	0	1	0	Invariable
1	189	0.679	0.1	0.307	6.245	0.0125	2.664	Purifying
1	190	1.182	0.094	0.489	12.9	0.0003	4.509	Purifying
1	191	1.602	0	0.513	28.312	0	5.658	Purifying
1	192	0.492	0.078	0.286	4.741	0.0294	4.279	Purifying
1	193	0.427	0	0.189	11.536	0.0007	1.64	Purifying
1	194	1.306	0	0.364	22.318	0	3.164	Purifying
1	195	1.231	0	0.664	20.585	0	6.158	Purifying
1	196	1.264	0.05	0.552	17.13	0	5.332	Purifying
1	197	0.841	0	0.292	19.906	0	2.533	Purifying
1	198	1.116	0.089	0.428	14.175	0.0002	3.98	Purifying
1	199	0.828	0.175	0.533	5.977	0.0145	5.216	Purifying
1	200	1.607	0	0.559	30.951	0	4.857	Purifying
1	201	0.877	0.115	0.412	8.979	0.0027	3.582	Purifying
1	202	0.769	0	0.33	16.298	0.0001	3.194	Purifying
1	203	1.391	0	0.461	28.85	0	4.005	Purifying
1	204	0.616	0.089	0.344	7.789	0.0053	2.992	Purifying
1	205	0.399	0.225	0.295	0.601	0.4381	2.559	Neutral
1	206	0.875	0.046	0.38	14.199	0.0002	3.3	Purifying
1	207	0.967	0.097	0.329	6.666	0.0098	3.348	Purifying
1	208	1.203	0.046	0.551	19.573	0	5.717	Purifying
1	209	1.344	0.207	0.79	8.237	0.0041	8.588	Purifying
1	210	1.299	0	0.346	23.332	0	3.005	Purifying
1	211	1.557	0.047	0.556	22.155	0	4.831	Purifying
1	212	0	0	0	0	1	0	Invariable
1	213	2.198	0.255	0.888	15.555	0.0001	9.18	Purifying
1	214	1.086	0.043	0.525	15.107	0.0001	5.204	Purifying
1	215	1.265	0	0.514	26.347	0	4.469	Purifying
1	216	0.655	0.047	0.326	10.307	0.0013	3.086	Purifying
1	217	0.758	0.217	0.442	3.571	0.0588	7.769	Purifying
1	218	1.287	0.097	0.449	14.089	0.0002	3.903	Purifying
1	219	0.78	0.26	0.487	3.315	0.0687	5.167	Purifying
1	220	1.084	0.047	0.351	14.039	0.0002	3.314	Purifying
1	221	0.903	0.113	0.403	8.417	0.0037	4.686	Purifying
1	222	0.123	0.137	0.13	0.008	0.9281	1.134	Neutral
1	223	1.069	0	0.536	22.198	0	4.655	Purifying
1	224	0.907	0.078	0.49	10.855	0.001	4.545	Purifying
1	225	1.236	0.048	0.382	16.072	0.0001	3.32	Purifying
1	226	0.921	0.098	0.453	11.714	0.0006	4.168	Purifying
1	227	0.754	0.15	0.303	4.795	0.0285	3.547	Purifying
1	228	1.625	0	0.914	28.145	0	7.939	Purifying
1	229	1.911	0	0.474	30.912	0	4.116	Purifying
1	230	1.815	0	0.666	33.787	0	5.786	Purifying
1	231	0.604	0.054	0.358	8.077	0.0045	4.237	Purifying
1	232	1.167	0	0.453	20.4	0	3.935	Purifying
1	233	1.285	0	0.445	25.749	0	3.865	Purifying
1	234	1.042	0.362	0.603	3.019	0.0823	6.496	Purifying
1	235	2.46	0	0.775	32.746	0	7.487	Purifying
1	236	0.536	0	0.226	12.877	0.0003	1.961	Purifying
1	237	0.96	0	0.402	21.138	0	3.492	Purifying
1	238	1.032	0.054	0.504	14.166	0.0002	5.438	Purifying
1	239	0.987	0.171	0.573	7.819	0.0052	5.949	Purifying
1	240	0.895	0.05	0.421	13.388	0.0003	3.903	Purifying
1	241	0.822	0	0.336	18.278	0	2.918	Purifying
1	242	0.949	0.068	0.418	11.843	0.0006	4.357	Purifying
1	243	0.884	0	0.355	20.312	0	3.081	Purifying
1	244	1.114	0	0.225	19.046	0	1.953	Purifying
1	245	0.521	0	0.206	12.775	0.0004	1.788	Purifying
1	246	0.559	0	0.263	14.825	0.0001	2.597	Purifying
1	247	0.655	0	0.157	15.122	0.0001	1.368	Purifying
1	248	0.823	0	0.437	17.183	0	4.285	Purifying
1	249	0	0	0	0	1	0	Invariable
1	250	0.907	0.139	0.346	6.724	0.0095	3.004	Purifying
1	251	0.685	0.457	0.548	0.444	0.505	6.354	Neutral
1	252	0.613	0.342	0.466	0.811	0.3678	5.269	Neutral
1	253	1.086	0.166	0.464	7.114	0.0076	6.258	Purifying
1	254	1.299	0.279	0.671	7.532	0.0061	8.031	Purifying
1	255	1.105	0.048	0.402	15.092	0.0001	3.753	Purifying
1	256	1.247	0.129	0.522	10.801	0.001	4.846	Purifying
1	257	0.664	0.166	0.422	4.288	0.0384	3.929	Purifying
1	258	1.068	0.047	0.439	16.238	0.0001	3.813	Purifying
1	259	1.355	0	0.586	25.009	0	5.091	Purifying
1	260	1.588	0.054	0.706	22.735	0	6.133	Purifying
1	261	0.979	0	0.446	22.272	0	3.879	Purifying
1	262	0.816	0.135	0.402	7.757	0.0054	4.528	Purifying
1	263	2.184	0	0.477	34.731	0	4.142	Purifying
1	264	1.6	0.046	0.522	22.979	0	4.537	Purifying
1	265	1.304	0.294	0.708	7.3	0.0069	8.701	Purifying
1	266	0.902	0.047	0.419	14.226	0.0002	3.896	Purifying
1	267	1.089	0	0.477	23.967	0	4.144	Purifying
1	268	1.445	0.058	0.731	19.361	0	6.353	Purifying
1	269	0.929	0	0.358	22.357	0	3.112	Purifying
1	270	5.812	0.033	0.207	22.584	0	2.2	Purifying
1	271	0.79	0	0.312	18.418	0	2.708	Purifying
1	272	1.068	0.057	0.534	15.796	0.0001	4.906	Purifying
1	273	1.403	0	0.589	26.659	0	5.116	Purifying
1	274	1.933	0	0.701	33.875	0	6.433	Purifying
1	275	0.816	0.041	0.268	11.952	0.0005	2.328	Purifying
1	276	0.669	0.042	0.29	11.292	0.0008	2.521	Purifying
1	277	0.927	0.087	0.422	11.701	0.0006	4.151	Purifying
1	278	0.78	0	0.324	18.425	0	2.818	Purifying
1	279	1.08	0	0.617	21.375	0	5.364	Purifying
1	280	0.532	0.338	0.427	0.509	0.4754	4.832	Neutral
1	281	0.627	0.05	0.263	8.013	0.0046	2.941	Purifying
1	282	0.833	0	0.264	18.52	0	2.292	Purifying
1	283	0.84	0.059	0.392	9.667	0.0019	3.724	Purifying
1	284	0.792	0.177	0.352	4.835	0.0279	3.756	Purifying
1	285	0.985	0.001	0.442	13.402	0.0003	4.169	Purifying
1	286	0.707	0.109	0.347	7.051	0.0079	3.017	Purifying
1	287	0.506	0	0.213	12.101	0.0005	1.849	Purifying
1	288	0.845	0.101	0.354	8.074	0.0045	3.077	Purifying
1	289	1.828	0	0.814	30.817	0	7.072	Purifying
1	290	0	0	0	0	1	0.168	Neutral
1	291	0.705	0	0.33	16.663	0	2.869	Purifying
1	292	0.99	0	0.558	18.194	0	4.851	Purifying
1	293	0.812	0.093	0.385	9.517	0.002	3.592	Purifying
1	294	0.608	0.207	0.326	2.433	0.1188	3.338	Neutral
1	295	0.983	0.047	0.356	13.489	0.0002	3.093	Purifying
1	296	1.232	0.078	0.489	14.024	0.0002	4.511	Purifying
1	297	1.52	0.245	0.738	10.922	0.001	6.948	Purifying
1	298	1.082	0.095	0.522	13.897	0.0002	4.539	Purifying
1	299	2.82	0	0.599	37.136	0	5.209	Purifying
1	300	0.656	0.079	0.277	8.187	0.0042	2.404	Purifying
1	301	1.194	0.156	0.38	8.437	0.0037	4.015	Purifying
1	302	0.764	0	0.222	16.055	0.0001	2.187	Purifying
1	303	1.015	0	0.481	20.924	0	4.177	Purifying
1	304	1.137	0.051	0.561	18.398	0	4.875	Purifying
1	305	0.832	0.243	0.595	3.052	0.0806	6.701	Purifying
1	306	1.648	0.048	0.689	24.9	0	6.246	Purifying
1	307	1.367	0	0.462	30.048	0	4.481	Purifying
1	308	0.802	0	0.23	19.377	0	2.205	Purifying
1	309	1.557	0.057	0.727	20.941	0	6.62	Purifying
1	310	0.74	0	0.361	15.583	0.0001	3.138	Purifying
1	311	0.894	0	0.358	19.856	0	3.371	Purifying
1	312	0	0	0	0	1	0	Invariable
1	313	1.134	0.128	0.631	10.831	0.001	5.812	Purifying
1	314	0.872	0	0.378	21.207	0	3.286	Purifying
1	315	0.919	0.086	0.435	12.133	0.0005	3.776	Purifying
1	316	0.5	0.099	0.296	4.77	0.029	2.569	Purifying
1	317	0.469	0	0.209	11.232	0.0008	2.459	Purifying
1	318	0.848	0	0.35	19.682	0	3.039	Purifying
1	319	0.332	0.082	0.18	2.693	0.1008	3.254	Neutral
1	320	1.357	0.167	0.726	11.522	0.0007	6.662	Purifying
1	321	1.237	0	0.397	19.926	0	3.448	Purifying
1	322	1.025	0	0.295	21.885	0	2.559	Purifying
1	323	1.077	0	0.371	25.99	0	3.225	Purifying
1	324	0.535	0	0.245	14.464	0.0001	2.126	Purifying
1	325	1.55	0.042	0.617	25.937	0	5.358	Purifying
1	326	0.329	0	0.148	8.416	0.0037	1.283	Purifying
1	327	1.101	0.05	0.508	16.262	0.0001	4.782	Purifying
1	328	0.675	0.047	0.34	10.683	0.0011	2.95	Purifying
1	329	0.706	0	0.285	15.856	0.0001	2.477	Purifying
1	330	1.513	0	0.455	25.537	0	4.303	Purifying
1	331	1.658	0	0.614	30.732	0	5.335	Purifying
1	332	0.942	0	0.506	21.366	0	4.393	Purifying
1	333	0	0	0	0	1	0	Invariable
1	334	0.694	0	0.432	14.101	0.0002	3.757	Purifying
1	335	1.38	0	0.557	30.056	0	4.841	Purifying
1	336	0.86	0.058	0.326	10.155	0.0014	2.837	Purifying
1	337	0.872	0.079	0.324	8.703	0.0032	3.856	Purifying
1	338	0.742	0	0.291	12.292	0.0005	2.529	Purifying
1	339	1.629	0.147	0.703	16.73	0	6.636	Purifying
1	340	0.526	0.121	0.288	3.349	0.0673	3.599	Purifying
1	341	0.386	0.331	0.36	0.049	0.8247	5.911	Neutral
1	342	1.245	0	0.462	26.553	0	4.014	Purifying
1	343	3.013	0.046	0.688	33.568	0	5.982	Purifying
1	344	1.786	0	0.509	30.253	0	4.427	Purifying
1	345	1.077	0.047	0.49	16.864	0	4.262	Purifying
1	346	0.388	0.308	0.348	0.107	0.7441	7.087	Neutral
1	347	1.302	0.06	0.526	15.364	0.0001	4.574	Purifying
1	348	0.92	0.205	0.522	6.429	0.0112	4.774	Purifying
1	349	0.836	0	0.387	14.911	0.0001	3.359	Purifying
1	350	1.634	0	0.622	32.281	0	5.407	Purifying
1	351	1.567	0	0.497	28.304	0	4.321	Purifying
1	352	1.054	0	0.523	17.586	0	5.751	Purifying
1	353	0.426	0.314	0.371	0.188	0.6643	5.964	Neutral
1	354	1.277	0	0.468	26.278	0	5.367	Purifying
1	355	0.463	0.108	0.255	2.687	0.1011	4.29	Neutral
1	356	1.881	0	0.385	29.001	0	3.348	Purifying
1	357	0.291	0	0.104	6.706	0.0096	0.903	Purifying
1	358	0.884	0	0.288	18.589	0	2.507	Purifying
1	359	3.876	0	0.184	13.252	0.0003	2.034	Purifying
1	360	0.959	0.109	0.488	9.469	0.0021	4.521	Purifying
1	361	0.735	0.328	0.474	1.264	0.2609	4.58	Neutral
1	362	1.315	0.161	0.559	10.039	0.0015	5.702	Purifying
1	363	1.248	0	0.477	24.34	0	4.969	Purifying
1	364	0.917	0.064	0.494	11.872	0.0006	4.649	Purifying
1	365	1.339	0.143	0.646	13.841	0.0002	6.104	Purifying
1	366	1.406	0.047	0.639	23.209	0	5.552	Purifying
1	367	0.873	0.122	0.37	9.084	0.0026	3.219	Purifying
1	368	1.803	0	0.467	32.056	0	4.058	Purifying
1	369	1.363	0	0.657	25.618	0	5.71	Purifying
1	370	1.028	0	0.296	18.365	0	2.569	Purifying
1	371	0.869	0	0.34	14.327	0.0002	2.95	Purifying
1	372	0.595	0	0.244	14.799	0.0001	2.593	Purifying
1	373	1.359	0.045	0.578	22.378	0	5.027	Purifying
1	374	0.919	0.037	0.3	16.365	0.0001	2.608	Purifying
1	375	0	0	0	0	1	0	Invariable
1	376	0.072	0.031	0.031	0.001	0.9821	0.267	Neutral
1	377	1	0	0.271	18.31	0	2.352	Purifying
1	378	1.043	0.189	0.544	7.197	0.0073	5.936	Purifying
1	379	1.009	0	0.419	22.284	0	3.64	Purifying
1	380	1.073	0	0.316	22.905	0	2.743	Purifying
1	381	1.495	0.177	0.622	13.256	0.0003	6.333	Purifying
1	382	0.682	0.104	0.321	5.686	0.0171	3.433	Purifying
1	383	0.977	0	0.413	22.969	0	3.591	Purifying
1	384	0.897	0	0.28	19.735	0	2.429	Purifying
1	385	0.731	0.046	0.21	8.252	0.0041	1.823	Purifying
1	386	0.777	0	0.314	14.563	0.0001	2.733	Purifying
1	387	0.598	0.087	0.232	5.494	0.0191	2.017	Purifying
1	388	1.047	0.043	0.378	16.024	0.0001	3.513	Purifying
1	389	1.283	0	0.469	27.437	0	4.079	Purifying
1	390	0.741	0.381	0.431	0.307	0.5798	6.772	Neutral
1	391	1.573	0.983	1.455	0.203	0.6524	14.831	Neutral
1	392	1.534	0.047	0.491	20.979	0	4.267	Purifying
1	393	1.502	0.096	0.418	13.612	0.0002	4.189	Purifying
1	394	1.235	0	0.472	25.832	0	4.099	Purifying
1	395	0.883	0	0.257	15.066	0.0001	3.018	Purifying
1	396	1.257	0	0.442	21.003	0	4.561	Purifying
1	397	1.483	0.49	0.865	2.746	0.0975	15.632	Purifying
1	398	1.118	0.092	0.38	11.951	0.0005	3.549	Purifying
1	399	1.319	0	0.715	23.187	0	6.213	Purifying
1	400	1.149	0	0.496	25.249	0	4.307	Purifying
1	401	1.426	0.102	0.68	18.537	0	5.907	Purifying
1	402	0.892	0.061	0.525	12.024	0.0005	4.562	Purifying
1	403	1.841	0.127	0.783	19.906	0	6.801	Purifying
1	404	1.118	0	0.037	9.023	0.0027	0.494	Purifying
1	405	0.45	0	0.205	8.475	0.0036	1.784	Purifying
1	406	1.2	0	0.534	22.782	0	4.642	Purifying
1	407	1.114	0.042	0.332	15.743	0.0001	2.886	Purifying
1	408	0.783	0.033	0.229	13.922	0.0002	1.991	Purifying
1	409	1.134	0	0.476	25.277	0	4.137	Purifying
1	410	1.352	0	0.401	25.147	0	3.486	Purifying
1	411	1.755	0	0.445	26.519	0	3.868	Purifying
1	412	1.329	0.311	0.804	5.898	0.0152	8.482	Purifying
1	413	0.527	0	0.135	6.073	0.0137	1.735	Purifying
1	414	0.848	0	0.311	20.194	0	2.699	Purifying
1	415	1.473	0.561	1.004	3.829	0.0504	16.129	Purifying
1	416	0.732	0.117	0.382	6.669	0.0098	3.584	Purifying
1	417	1.088	0.129	0.606	9.961	0.0016	6.477	Purifying
1	418	0.984	0	0.379	15.921	0.0001	3.294	Purifying
1	419	0.863	0	0.28	20.786	0	2.434	Purifying
1	420	1.04	0.183	0.509	7.44	0.0064	6.024	Purifying
1	421	0.652	0	0.292	16.791	0	2.54	Purifying
1	422	0.565	0.036	0.246	10.044	0.0015	2.588	Purifying
1	423	1.424	0	0.613	29.346	0	5.323	Purifying
1	424	0.426	0	0.204	8.438	0.0037	1.772	Purifying
1	425	1.123	0	0.465	24.309	0	4.038	Purifying
1	426	0.842	0.057	0.372	10.843	0.001	3.233	Purifying
1	427	0.937	0.048	0.305	11.204	0.0008	2.646	Purifying
1	428	0.628	0.047	0.33	10.121	0.0015	2.865	Purifying
1	429	1.228	0.042	0.516	18.709	0	6.401	Purifying
1	430	0.796	0	0.308	17.718	0	2.677	Purifying
1	431	1.628	0	0.547	19.71	0	5.015	Purifying
1	432	0.892	0	0.401	20.475	0	3.488	Purifying
1	433	1.251	0	0.537	26.456	0	4.667	Purifying
1	434	2.346	0.047	0.652	27.626	0	5.662	Purifying
1	435	1.21	0	0.312	26.782	0	2.714	Purifying
1	436	1.216	0	0.54	22.678	0	4.688	Purifying
1	437	0.331	0	0.129	8.99	0.0027	1.12	Purifying
1	438	1.119	0	0.448	23.93	0	4.591	Purifying
1	439	0.747	0.506	0.601	0.485	0.4863	8.077	Neutral
1	440	0.861	0.263	0.581	3.348	0.0673	5.356	Purifying
1	441	0.632	0.042	0.231	9.094	0.0026	2.008	Purifying
1	442	1.25	0	0.297	26.144	0	2.584	Purifying
1	443	1.061	0.037	0.317	17.462	0	2.753	Purifying
1	444	0.326	0	0.16	9.333	0.0023	1.394	Purifying
1	445	1.419	0.046	0.449	16.292	0.0001	4.176	Purifying
1	446	0.757	0	0.319	19.768	0	2.771	Purifying
1	447	1.062	0	0.524	21.086	0	4.557	Purifying
1	448	1.001	0	0.579	19.04	0	5.027	Purifying
1	449	1.005	0	0.35	18.098	0	3.379	Purifying
1	450	1.67	0	0.529	24.984	0	4.6	Purifying
1	451	0.736	0	0.446	14.697	0.0001	3.872	Purifying
1	452	1.166	0	0.33	21.605	0	2.869	Purifying
1	453	1.054	0	0.311	19.074	0	2.705	Purifying
1	454	0.805	0	0.365	20.605	0	3.17	Purifying
1	455	2.023	0	0.426	26.555	0	3.705	Purifying
1	456	1.056	0	0.414	25.054	0	3.597	Purifying
1	457	1.107	0	0.453	22.818	0	4.443	Purifying
1	458	0.947	0	0.384	23.505	0	3.34	Purifying
1	459	0.711	0	0.312	19.1	0	2.94	Purifying
1	460	2.095	0.174	1.081	18.815	0	10.949	Purifying
1	461	1.669	0	0.535	26.642	0	5.265	Purifying
1	462	0.505	0	0.216	14.036	0.0002	1.881	Purifying
1	463	0.818	0	0.257	15.879	0.0001	2.235	Purifying
1	464	0.747	0.275	0.487	2.744	0.0976	6.164	Purifying
1	465	0.825	0	0.257	18.777	0	2.237	Purifying
1	466	0.599	0	0.251	16.103	0.0001	2.185	Purifying
1	467	1.434	0	0.487	22.582	0	4.229	Purifying
1	468	1.058	0	0.57	21.779	0	4.954	Purifying
1	469	1.474	0.059	0.819	20.429	0	7.432	Purifying
1	470	1.233	0	0.33	22.644	0	2.865	Purifying
1	471	1.426	0	0.366	26.85	0	3.184	Purifying
1	472	0	0	0	0	1	0.433	Neutral
1	473	0.591	0	0.261	10.478	0.0012	2.966	Purifying
1	474	0.925	0	0.388	18.222	0	3.651	Purifying
1	475	1.338	0	0.396	25.061	0	3.701	Purifying
1	476	0.921	0.38	0.657	1.837	0.1753	12.565	Neutral
1	477	1.352	0.263	0.756	7.7	0.0055	14.693	Purifying
1	478	1.06	0.189	0.553	5.427	0.0198	5.386	Purifying
1	479	0.551	0.25	0.369	1.538	0.2148	6.397	Neutral
1	480	0.182	0.495	0.363	1.527	0.2166	4.929	Neutral
1	481	1.853	0.447	1.002	9.106	0.0025	9.569	Purifying
1	482	1.82	0.361	0.915	9.631	0.0019	9.444	Purifying
1	483	0.768	0.045	0.243	9.255	0.0023	3.125	Purifying
1	484	0.516	0.335	0.439	0.461	0.4971	7.222	Neutral
1	485	0	0.163	0.162	0.009	0.9254	1.41	Neutral
1	486	0.816	0.286	0.523	3.658	0.0558	5.132	Purifying
1	487	1.329	0	0.429	25.206	0	3.728	Purifying
1	488	0.733	0	0.34	17.699	0	2.954	Purifying
1	489	0	0	0	0	1	0	Invariable
1	490	1.592	0	0.439	26.753	0	3.811	Purifying
1	491	1.854	0.048	0.731	25.994	0	6.97	Purifying
1	492	1.056	0.137	0.468	9.338	0.0022	5.867	Purifying
1	493	0.81	0	0.354	21.357	0	3.079	Purifying
1	494	0.816	0.043	0.365	14.251	0.0002	3.168	Purifying
1	495	0.77	0	0.435	14.655	0.0001	3.777	Purifying
1	496	1.768	0	0.633	36.201	0	5.502	Purifying
1	497	1.324	0.047	0.544	20.289	0	4.724	Purifying
1	498	1.125	0	0.552	23.245	0	4.799	Purifying
1	499	0.87	0	0.289	19.48	0	2.511	Purifying
1	500	1.157	0	0.514	22.422	0	4.466	Purifying
1	501	0.547	0	0.242	14.305	0.0002	2.107	Purifying
1	502	0.789	0.134	0.431	7.799	0.0052	3.748	Purifying
1	503	1.339	0	0.596	28.707	0	5.178	Purifying
1	504	1.562	0	0.57	33.187	0	4.949	Purifying
1	505	0.485	0.341	0.416	0.327	0.5674	4.776	Neutral
1	506	0.931	0	0.255	19.029	0	2.214	Purifying
1	507	0.716	0	0.268	16.769	0	2.329	Purifying
1	508	1.297	0.129	0.545	15.173	0.0001	4.968	Purifying
1	509	1.132	0.062	0.591	13.391	0.0003	5.496	Purifying
1	510	1.175	0.101	0.597	14.144	0.0002	5.192	Purifying
1	511	1.464	0.234	0.661	9.234	0.0024	5.745	Purifying
1	512	1.234	0.025	0.638	13.565	0.0002	7.284	Purifying
1	513	0.469	0.102	0.302	4.297	0.0382	3.268	Purifying
1	514	0.815	0.407	0.554	1.567	0.2107	5.377	Neutral
1	515	1.375	0	0.512	28.136	0	4.449	Purifying
1	516	0.798	0.124	0.387	6.938	0.0084	5.293	Purifying
1	517	0.911	0	0.208	15.124	0.0001	1.809	Purifying
1	518	1.085	0	0.605	20.567	0	5.259	Purifying
1	519	0.435	0	0.189	11.022	0.0009	1.641	Purifying
1	520	0.567	0	0.245	14.218	0.0002	2.13	Purifying
1	521	1.656	0.059	0.671	19.319	0	7.236	Purifying
1	522	1.392	0	0.491	22.218	0	4.266	Purifying
1	523	0.988	0	0.406	24.343	0	3.81	Purifying
1	524	0.892	0.048	0.416	13.861	0.0002	3.885	Purifying
1	525	1.32	0	0.376	22.584	0	3.267	Purifying
1	526	0.979	0	0.514	19.577	0	5.24	Purifying
1	527	1.67	0.059	0.829	22.26	0	7.941	Purifying
1	528	0.588	0.158	0.344	3.245	0.0716	4.408	Purifying
1	529	1.03	0.047	0.462	16.675	0	4.016	Purifying
1	530	1.59	0	0.549	29.081	0	4.767	Purifying
1	531	1.165	0	0.533	24.071	0	4.635	Purifying
1	532	1.237	0	0.464	25.885	0	4.03	Purifying
1	533	1.469	0	0.419	29.266	0	3.638	Purifying
1	534	0.784	0	0.287	17.152	0	2.497	Purifying
1	535	0.672	0	0.292	16.029	0.0001	2.54	Purifying
1	536	2.341	0.056	0.89	32.477	0	7.737	Purifying
1	537	1.533	0.132	0.853	16.673	0	8.098	Purifying
1	538	1.108	0.037	0.365	19.554	0	3.174	Purifying
1	539	1.116	0	0.556	20.888	0	4.834	Purifying
1	540	0.439	0.099	0.258	3.599	0.0578	2.241	Purifying
1	541	0.485	0.314	0.372	0.355	0.5512	5.645	Neutral
1	542	1.065	0.046	0.331	12	0.0005	2.88	Purifying
1	543	1.214	0.047	0.55	18.687	0	4.782	Purifying
1	544	0.929	0.39	0.59	2.27	0.1319	7.607	Neutral
1	545	0.81	0.112	0.361	6.944	0.0084	3.964	Purifying
1	546	1.224	0.069	0.757	15	0.0001	7.011	Purifying
1	547	0.89	0	0.386	20.135	0	3.357	Purifying
1	548	2.018	0.133	0.742	20.027	0	7.336	Purifying
1	549	0.904	0	0.41	20.795	0	3.566	Purifying
1	550	1.183	0.039	0.448	20.793	0	3.895	Purifying
1	551	0.519	0.088	0.231	4.684	0.0304	2.003	Purifying
1	552	0.61	0.133	0.313	4.798	0.0285	2.948	Purifying
1	553	1.088	0	0.35	20.631	0	3.044	Purifying
1	554	1.295	0	0.316	21.169	0	2.746	Purifying
1	555	1.47	0	0.411	25.01	0	3.571	Purifying
1	556	1.586	0	0.596	27.225	0	5.178	Purifying
1	557	0.813	0.239	0.503	3.499	0.0614	5.542	Purifying
1	558	1.561	0.039	0.557	25.847	0	5.542	Purifying
1	559	1.221	0	0.354	22.021	0	3.075	Purifying
1	560	0.728	0	0.241	14.801	0.0001	2.092	Purifying
1	561	0.636	0.059	0.342	7.767	0.0053	2.971	Purifying
1	562	0.828	0	0.371	16.872	0	3.221	Purifying
1	563	0.825	0	0.375	20.035	0	3.257	Purifying
1	564	1.651	0.047	0.466	20.909	0	4.047	Purifying
1	565	0.682	0	0.197	16.773	0	1.716	Purifying
1	566	0.171	0.145	0.156	0.032	0.8572	1.683	Neutral
1	567	0.561	0	0.26	14.304	0.0002	2.257	Purifying
1	568	1.138	0	0.323	24.855	0	2.805	Purifying
1	569	1.233	0	0.481	18.596	0	4.511	Purifying
1	570	0.626	0	0.278	16.073	0.0001	2.412	Purifying
1	571	0.866	0	0.35	19.357	0	3.041	Purifying
1	572	1.113	0.066	0.668	14.476	0.0001	5.804	Purifying
1	573	1.145	0	0.432	23.425	0	3.754	Purifying
1	574	0.569	0	0.265	14.264	0.0002	2.553	Purifying
1	575	1.163	0	0.433	18.598	0	4.118	Purifying
1	576	0.43	0	0.198	8.228	0.0041	1.718	Purifying
1	577	1.704	0.141	0.908	17.503	0	7.89	Purifying
1	578	1.439	0.148	0.584	10.313	0.0013	5.633	Purifying
1	579	0.648	0.187	0.417	4.137	0.042	3.624	Purifying
1	580	1.452	0.587	0.947	3.494	0.0616	10.267	Purifying
1	581	0.898	0.046	0.371	13.838	0.0002	3.22	Purifying
1	582	0.538	0.086	0.29	6.702	0.0096	2.524	Purifying
1	583	0.741	0.051	0.357	11.262	0.0008	3.105	Purifying
1	584	1.1	0	0.451	24.893	0	3.918	Purifying
1	585	0.578	0.551	0.565	0.007	0.9316	9.083	Neutral
1	586	1.133	0.103	0.577	13.358	0.0003	5.014	Purifying
1	587	1.171	0.273	0.71	6.75	0.0094	11.132	Purifying
1	588	1.155	0.315	0.713	5.021	0.025	10.222	Purifying
1	589	0.75	0.27	0.459	2.364	0.1242	4.69	Neutral
1	590	0.855	0.085	0.4	9.792	0.0018	4.041	Purifying
1	591	1.571	0	0.588	31.042	0	5.109	Purifying
1	592	1.211	0.139	0.666	10.853	0.001	7.937	Purifying
1	593	0.996	0.097	0.36	9.301	0.0023	3.384	Purifying
1	594	1.504	0	0.848	27.569	0	7.366	Purifying
1	595	0.955	0	0.286	20.323	0	2.489	Purifying
1	596	0.566	0.101	0.325	4.676	0.0306	2.824	Purifying
1	597	0.642	0.11	0.365	5.863	0.0155	4.129	Purifying
1	598	0.851	0	0.358	19.253	0	3.115	Purifying
1	599	1.799	0	0.735	28.917	0	6.388	Purifying
1	600	0.6	0	0.326	13.18	0.0003	2.832	Purifying
1	601	0.577	0	0.262	14.27	0.0002	2.273	Purifying
1	602	0.382	0.049	0.183	4.359	0.0368	1.859	Purifying
1	603	0.821	0.047	0.291	11.247	0.0008	2.529	Purifying
1	604	0	0.031	0.031	0.003	0.9547	0.266	Neutral
1	605	0.725	0	0.266	16.368	0.0001	2.315	Purifying
1	606	1.004	0	0.497	19.82	0	4.315	Purifying
1	607	1.13	0	0.469	25.92	0	4.074	Purifying
1	608	1.36	0	0.437	25.696	0	3.8	Purifying
1	609	1.626	0	0.621	32.131	0	5.395	Purifying
1	610	1.695	0.49	0.892	5.302	0.0213	9.739	Purifying
1	611	1.18	0	0.526	23.868	0	4.571	Purifying
1	612	1.419	0.076	0.537	20.466	0	4.664	Purifying
1	613	1.02	0	0.52	19.363	0	4.521	Purifying
1	614	0.836	0	0.26	18.504	0	2.262	Purifying
1	615	0.708	0	0.286	11.982	0.0005	3.247	Purifying
1	616	0.954	0	0.343	20.414	0	3.527	Purifying
1	617	1.902	0.041	0.707	30.142	0	6.378	Purifying
1	618	1.252	0	0.528	27.462	0	4.591	Purifying
1	619	0.855	0	0.352	19.431	0	3.061	Purifying
1	620	1.368	0	0.713	25.048	0	6.2	Purifying
1	621	1.174	0.139	0.582	13.023	0.0003	6.457	Purifying
1	622	1.068	0	0.34	20.506	0	2.956	Purifying
1	623	0.931	0	0.349	19.648	0	3.037	Purifying
1	624	0.995	0	0.468	12.333	0.0004	4.59	Purifying
1	625	1.903	0	0.69	33.425	0	5.992	Purifying
1	626	0	0	0	0	1	0	Invariable
1	627	0.7	0	0.26	16.786	0	2.258	Purifying
1	628	1.649	0	0.677	33.257	0	5.887	Purifying
1	629	1.252	0	0.362	22.567	0	3.146	Purifying
1	630	1.715	0.082	0.66	22.163	0	6.271	Purifying
1	631	0.938	0	0.382	15.369	0.0001	3.32	Purifying
1	632	0.371	0	0.198	10.617	0.0011	1.723	Purifying
1	633	2.027	0.095	0.796	24.999	0	6.919	Purifying
1	634	0.647	0	0.298	15.537	0.0001	2.591	Purifying
1	635	1.062	0	0.317	19.06	0	2.752	Purifying
1	636	1.459	0	0.553	29.792	0	4.805	Purifying
1	637	1.377	0	0.488	30.691	0	4.458	Purifying
1	638	1.041	0	0.452	22.76	0	3.928	Purifying
1	639	1.018	0.162	0.524	9.018	0.0027	4.55	Purifying
1	640	2.201	0	0.544	33.836	0	4.961	Purifying
1	641	1.479	0	0.632	23.943	0	5.495	Purifying
1	642	0.744	0	0.443	14.805	0.0001	3.85	Purifying
1	643	0.73	0.058	0.415	10.028	0.0015	3.608	Purifying
1	644	0.768	0	0.322	16.705	0	3.053	Purifying
1	645	1.554	0	0.584	30.875	0	5.075	Purifying
1	646	0.847	0.282	0.558	3.68	0.0551	5.893	Purifying
1	647	0.984	0	0.424	20.617	0	3.687	Purifying
1	648	1.378	0	0.533	23.661	0	4.634	Purifying
1	649	0.847	0.049	0.41	12.909	0.0003	3.564	Purifying
1	650	1.519	0	0.489	22.419	0	4.628	Purifying
1	651	0.645	0.133	0.301	4.937	0.0263	2.613	Purifying
1	652	0.397	0.045	0.178	5.086	0.0241	2.034	Purifying
1	653	1.001	0	0.446	22.028	0	4.141	Purifying
1	654	0.768	0	0.325	19.008	0	3.115	Purifying
1	655	0.683	0	0.325	16.275	0.0001	2.822	Purifying
1	656	1.321	0.114	0.607	14.811	0.0001	5.77	Purifying
1	657	1.059	0.069	0.426	10.447	0.0012	3.705	Purifying
1	658	1.091	0	0.507	21.406	0	4.402	Purifying
1	659	1.613	0.049	0.63	21.95	0	5.474	Purifying
1	660	0.438	0.069	0.239	3.697	0.0545	2.075	Purifying
1	661	1.004	0.338	0.651	3.895	0.0484	7.058	Purifying
1	662	0.001	0.082	0.082	0.002	0.9669	0.716	Neutral
1	663	0.653	0.092	0.224	4.555	0.0328	1.948	Purifying
1	664	0.242	0	0.122	4.602	0.0319	1.056	Purifying
1	665	0.716	0	0.297	16.919	0	2.585	Purifying
1	666	1.83	0.099	0.657	20.294	0	5.707	Purifying
1	667	0.063	0	0.048	1.56	0.2117	0.417	Neutral
1	668	0.928	0.051	0.326	11.803	0.0006	3.411	Purifying
1	669	0.799	0	0.316	16.26	0.0001	3.005	Purifying
1	670	0.383	0.09	0.191	2.75	0.0973	2.086	Purifying
1	671	0	0	0	0	1	0	Invariable
1	672	0	0.043	0.019	1.581	0.2086	0.169	Neutral
1	673	0.036	0.067	0.047	0.172	0.6783	0.756	Neutral
1	674	0.204	0.059	0.13	1.266	0.2604	1.131	Neutral
1	675	0.222	0.153	0.189	0.223	0.6369	2.377	Neutral
1	676	0.093	0.049	0.076	0.327	0.5674	0.662	Neutral
1	677	0.223	0	0.114	4.701	0.0301	0.99	Purifying
1	678	0	0	0	0	1	0	Invariable

## Sheet: M2_FUBAR
Site	Partition	&alpha;	&beta;	&beta;-&alpha;	Prob[&alpha;>&beta;]	Prob[&alpha;<&beta;]	BayesFactor[&alpha;<&beta;]
1	1	3.568	0.092	-3.476	0.987	0.008	0.063
2	1	3.014	0.036	-2.978	1	0	0
3	1	0.3	0.053	-0.246	0.886	0.048	0.39
4	1	2.835	0.034	-2.802	1	0	0
5	1	0.191	0.16	-0.031	0.4	0.453	6.46
6	1	0.475	0.046	-0.43	0.97	0.012	0.091
7	1	2.837	0.031	-2.806	1	0	0
8	1	2.824	0.031	-2.793	1	0	0
9	1	2.517	0.058	-2.459	0.998	0.001	0.011
10	1	2.144	0.042	-2.102	1	0	0.001
11	1	2.814	0.027	-2.787	1	0	0
12	1	2.817	0.035	-2.782	1	0	0
13	1	2.951	0.027	-2.924	1	0	0
14	1	1.458	1.002	-0.456	0.502	0.399	5.176
15	1	2.803	0.036	-2.767	1	0	0
16	1	0.466	0.056	-0.409	0.931	0.03	0.242
17	1	2.811	0.036	-2.775	1	0	0
18	1	2.762	0.035	-2.727	1	0	0
19	1	2.825	0.362	-2.462	1	0	0
20	1	2.877	0.094	-2.783	1	0	0
21	1	2.776	0.353	-2.423	1	0	0.002
22	1	2.889	0.032	-2.857	1	0	0
23	1	2.843	0.151	-2.693	1	0	0
24	1	2.809	0.157	-2.651	1	0	0
25	1	2.821	0.039	-2.782	1	0	0
26	1	2.812	0.031	-2.78	1	0	0
27	1	4.505	1.007	-3.498	1	0	0
28	1	2.051	0.138	-1.914	0.997	0.001	0.011
29	1	2.813	0.032	-2.781	1	0	0
30	1	2.849	0.034	-2.815	1	0	0
31	1	3.297	0.103	-3.195	1	0	0
32	1	2.813	0.032	-2.781	1	0	0
33	1	2.919	0.033	-2.886	1	0	0
34	1	6.849	0.053	-6.796	1	0	0
35	1	2.882	0.16	-2.723	1	0	0
36	1	4.178	0.044	-4.134	1	0	0
37	1	2.826	0.108	-2.718	1	0	0
38	1	2.83	0.032	-2.798	1	0	0
39	1	2.904	0.037	-2.867	1	0	0
40	1	5.072	0.129	-4.944	1	0	0
41	1	2.822	0.034	-2.788	1	0	0
42	1	2.843	0.034	-2.809	1	0	0
43	1	2.811	0.103	-2.707	1	0	0
44	1	2.814	0.111	-2.703	1	0	0
45	1	2.809	0.036	-2.773	1	0	0
46	1	2.91	0.036	-2.874	1	0	0
47	1	2.93	0.034	-2.896	1	0	0
48	1	3.424	0.047	-3.378	0.991	0.005	0.038
49	1	2.817	0.939	-1.877	0.997	0.001	0.008
50	1	7.026	0.129	-6.897	1	0	0
51	1	2.819	0.096	-2.723	1	0	0
52	1	5.866	0.183	-5.683	1	0	0
53	1	2.911	0.428	-2.483	1	0	0
54	1	2.804	0.231	-2.573	1	0	0
55	1	2.949	0.037	-2.912	1	0	0
56	1	2.339	0.565	-1.774	0.95	0.033	0.263
57	1	7.055	0.353	-6.702	1	0	0
58	1	5.049	0.252	-4.797	1	0	0
59	1	5.702	0.194	-5.508	1	0	0
60	1	2.826	0.103	-2.723	1	0	0
61	1	4.783	0.175	-4.608	1	0	0
62	1	3.244	0.035	-3.209	1	0	0
63	1	4.224	0.045	-4.179	1	0	0
64	1	2.964	0.04	-2.924	1	0	0
65	1	2.82	0.038	-2.782	1	0	0
66	1	3.346	0.023	-3.323	0.995	0.002	0.012
67	1	4.563	0.111	-4.452	1	0	0
68	1	2.825	0.471	-2.355	1	0	0
69	1	4.691	0.27	-4.421	1	0	0
70	1	4.238	0.043	-4.195	1	0	0
71	1	3.349	0.272	-3.076	1	0	0
72	1	2.896	1.117	-1.779	0.998	0	0
73	1	4.072	0.89	-3.182	1	0	0
74	1	2.878	0.712	-2.166	1	0	0
75	1	2.891	0.394	-2.497	1	0	0
76	1	4.821	2.134	-2.687	0.76	0	0.003
77	1	5.303	0.254	-5.049	1	0	0
78	1	2.78	0.543	-2.237	0.998	0.001	0.006
79	1	2.878	1.161	-1.717	0.997	0	0.001
80	1	2.76	0.676	-2.084	0.995	0.002	0.019
81	1	4.978	0.169	-4.809	1	0	0
82	1	4.844	0.656	-4.189	1	0	0
83	1	2.863	0.104	-2.759	1	0	0
84	1	2.816	0.036	-2.78	1	0	0
85	1	3.316	0.344	-2.972	1	0	0
86	1	3.089	0.104	-2.985	1	0	0
87	1	4.841	0.039	-4.801	1	0	0
88	1	2.812	0.153	-2.659	1	0	0
89	1	3.049	0.433	-2.615	1	0	0
90	1	3.195	0.037	-3.157	1	0	0
91	1	3.346	0.023	-3.323	0.995	0.002	0.012
92	1	2.813	0.039	-2.774	1	0	0
93	1	2.046	1.159	-0.887	0.669	0.205	2.006
94	1	4.656	0.902	-3.754	1	0	0
95	1	2.907	0.929	-1.978	1	0	0.001
96	1	2.723	0.983	-1.74	0.978	0.01	0.077
97	1	2.787	0.557	-2.23	0.998	0.001	0.009
98	1	3.609	0.042	-3.567	1	0	0
99	1	3.016	0.103	-2.913	1	0	0
100	1	2.871	0.036	-2.835	1	0	0
101	1	2.872	0.246	-2.625	1	0	0
102	1	2.874	0.142	-2.733	1	0	0
103	1	2.918	0.581	-2.337	1	0	0
104	1	2.841	0.032	-2.81	1	0	0
105	1	3.069	1.25	-1.819	0.968	0.002	0.013
106	1	2.763	0.164	-2.599	1	0	0.001
107	1	5.34	0.044	-5.297	1	0	0
108	1	6.038	0.421	-5.617	1	0	0
109	1	2.83	0.617	-2.213	1	0	0
110	1	3.463	0.054	-3.409	1	0	0
111	1	2.868	0.027	-2.842	1	0	0
112	1	3.399	0.195	-3.204	1	0	0
113	1	7.057	0.125	-6.932	1	0	0
114	1	5.709	0.049	-5.66	1	0	0
115	1	3.983	0.262	-3.721	1	0	0
116	1	4.269	0.118	-4.15	1	0	0.001
117	1	2.868	0.034	-2.834	1	0	0
118	1	2.797	0.104	-2.693	1	0	0
119	1	3.306	0.041	-3.265	1	0	0
120	1	3.011	0.112	-2.9	1	0	0
121	1	2.823	0.037	-2.786	1	0	0
122	1	2.73	0.034	-2.696	1	0	0
123	1	2.95	0.287	-2.663	1	0	0
124	1	2.799	0.12	-2.679	1	0	0
125	1	2.818	0.039	-2.779	1	0	0
126	1	4.219	0.043	-4.176	1	0	0
127	1	2.858	0.034	-2.824	1	0	0
128	1	2.806	0.12	-2.686	1	0	0
129	1	2.889	0.036	-2.853	1	0	0
130	1	3.018	0.102	-2.916	1	0	0
131	1	2.864	0.034	-2.83	1	0	0
132	1	2.897	0.147	-2.75	1	0	0
133	1	3.812	0.188	-3.624	1	0	0
134	1	2.829	0.032	-2.797	1	0	0
135	1	3.649	0.034	-3.615	1	0	0
136	1	4.711	0.847	-3.864	1	0	0
137	1	2.82	0.096	-2.724	1	0	0
138	1	2.744	1.125	-1.619	0.971	0.013	0.102
139	1	3.018	0.159	-2.86	1	0	0
140	1	2.82	0.039	-2.782	1	0	0
141	1	2.987	0.538	-2.449	1	0	0
142	1	3.385	0.221	-3.163	1	0	0
143	1	4.515	0.389	-4.126	1	0	0
144	1	2.861	0.483	-2.378	1	0	0
145	1	2.894	0.405	-2.489	1	0	0
146	1	2.947	0.033	-2.915	1	0	0
147	1	3.128	0.398	-2.73	1	0	0
148	1	2.81	0.031	-2.779	1	0	0
149	1	2.863	0.036	-2.827	1	0	0
150	1	3.115	0.032	-3.083	1	0	0
151	1	2.9	0.033	-2.867	1	0	0
152	1	2.837	0.034	-2.804	1	0	0
153	1	4.93	0.044	-4.886	1	0	0
154	1	3.507	0.054	-3.453	1	0	0
155	1	2.82	0.034	-2.786	1	0	0
156	1	2.868	0.353	-2.516	1	0	0
157	1	2.898	1.15	-1.748	0.996	0	0.001
158	1	3.14	0.036	-3.105	1	0	0
159	1	4.212	0.143	-4.068	1	0	0
160	1	3.304	0.747	-2.557	1	0	0.001
161	1	3.423	1.051	-2.372	0.998	0	0.001
162	1	2.866	0.455	-2.412	1	0	0
163	1	2.857	0.031	-2.826	1	0	0
164	1	2.83	0.147	-2.683	1	0	0
165	1	2.951	0.102	-2.849	1	0	0
166	1	3.032	0.094	-2.938	1	0	0
167	1	3.502	0.154	-3.348	1	0	0
168	1	2.926	0.111	-2.815	1	0	0
169	1	2.893	0.033	-2.86	1	0	0
170	1	6.309	0.345	-5.964	1	0	0
171	1	2.281	0.176	-2.105	0.89	0.084	0.712
172	1	3.247	0.549	-2.698	1	0	0
173	1	5.924	0.556	-5.368	1	0	0
174	1	2.973	0.096	-2.877	1	0	0
175	1	3.346	0.023	-3.323	0.995	0.002	0.012
176	1	2.996	0.103	-2.893	1	0	0
177	1	2.823	0.032	-2.791	1	0	0
178	1	5.933	0.117	-5.816	1	0	0
179	1	3.276	0.053	-3.223	1	0	0
180	1	2.906	0.035	-2.872	1	0	0
181	1	4.285	0.5	-3.784	1	0	0
182	1	6.465	0.118	-6.347	1	0	0
183	1	4.671	0.06	-4.611	1	0	0
184	1	4.041	0.149	-3.891	1	0	0
185	1	4.401	0.037	-4.364	1	0	0
186	1	2.894	0.111	-2.783	1	0	0
187	1	2.83	0.149	-2.681	1	0	0
188	1	3.424	0.047	-3.378	0.991	0.005	0.038
189	1	2.866	0.186	-2.68	1	0	0
190	1	3.145	0.267	-2.878	1	0	0
191	1	3.536	0.385	-3.151	1	0	0
192	1	2.552	0.604	-1.948	0.978	0.012	0.094
193	1	2.73	0.034	-2.696	1	0	0
194	1	4.422	0.046	-4.376	1	0	0
195	1	3.448	0.116	-3.332	1	0	0
196	1	3.125	0.205	-2.92	1	0	0
197	1	2.819	0.031	-2.787	1	0	0
198	1	3.078	0.192	-2.886	1	0	0
199	1	2.819	0.432	-2.388	1	0	0
200	1	4.125	0.037	-4.088	1	0	0
201	1	2.825	0.155	-2.669	1	0	0
202	1	2.817	0.105	-2.712	1	0	0
203	1	3.301	0.033	-3.268	1	0	0
204	1	2.808	0.147	-2.661	1	0	0
205	1	1.834	0.393	-1.44	0.957	0.027	0.215
206	1	2.821	0.111	-2.71	1	0	0
207	1	3.308	0.385	-2.923	1	0	0
208	1	3.172	0.324	-2.848	1	0	0
209	1	4.791	0.729	-4.063	1	0	0
210	1	2.864	0.032	-2.831	1	0	0
211	1	3.206	0.117	-3.089	1	0	0
212	1	3.346	0.023	-3.323	0.995	0.002	0.012
213	1	8.461	0.86	-7.601	1	0	0
214	1	2.891	0.237	-2.654	1	0	0
215	1	3.293	0.033	-3.26	1	0	0
216	1	2.813	0.143	-2.671	1	0	0
217	1	2.815	1.161	-1.654	0.992	0.002	0.012
218	1	2.894	0.127	-2.767	1	0	0
219	1	2.815	0.598	-2.217	1	0	0.001
220	1	2.872	0.173	-2.698	1	0	0
221	1	2.831	0.579	-2.253	0.999	0	0.003
222	1	1.361	0.36	-1.001	0.835	0.123	1.098
223	1	2.915	0.032	-2.883	1	0	0
224	1	2.853	0.162	-2.69	1	0	0
225	1	2.858	0.116	-2.742	1	0	0
226	1	2.843	0.23	-2.613	1	0	0
227	1	2.653	0.579	-2.074	0.987	0.007	0.059
228	1	6.886	0.056	-6.831	1	0	0
229	1	3.824	0.036	-3.788	1	0	0
230	1	6.573	0.051	-6.522	1	0	0
231	1	2.808	0.359	-2.449	1	0	0
232	1	2.865	0.039	-2.826	1	0	0
233	1	2.959	0.032	-2.926	1	0	0
234	1	2.991	0.994	-1.997	0.998	0	0.003
235	1	6.703	0.166	-6.537	1	0	0
236	1	2.799	0.034	-2.765	1	0	0
237	1	2.838	0.034	-2.804	1	0	0
238	1	3.271	0.352	-2.92	1	0	0
239	1	2.924	0.521	-2.403	1	0	0
240	1	3.034	0.142	-2.892	1	0	0
241	1	2.82	0.034	-2.787	1	0	0
242	1	4.012	0.406	-3.606	1	0	0
243	1	2.884	0.035	-2.849	1	0	0
244	1	2.839	0.034	-2.805	1	0	0
245	1	2.79	0.036	-2.754	1	0	0
246	1	2.809	0.115	-2.694	1	0	0
247	1	2.8	0.025	-2.775	1	0	0
248	1	2.896	0.211	-2.686	1	0	0
249	1	3.424	0.047	-3.378	0.991	0.005	0.038
250	1	3.173	0.261	-2.911	1	0	0
251	1	2.822	1.061	-1.761	0.994	0.002	0.014
252	1	2.666	0.805	-1.861	0.978	0.011	0.084
253	1	2.929	0.876	-2.053	0.997	0.001	0.008
254	1	3.053	0.928	-2.126	1	0	0
255	1	2.862	0.176	-2.686	1	0	0
256	1	4.601	0.404	-4.197	1	0	0
257	1	2.8	0.349	-2.45	1	0	0
258	1	2.883	0.103	-2.78	1	0	0
259	1	3.678	0.036	-3.642	1	0	0
260	1	5.597	0.111	-5.486	1	0	0
261	1	3.036	0.034	-3.001	1	0	0
262	1	2.814	0.516	-2.299	1	0	0.001
263	1	4.739	0.042	-4.697	1	0	0
264	1	3.437	0.117	-3.32	1	0	0
265	1	4.36	0.946	-3.414	1	0	0
266	1	2.823	0.155	-2.668	1	0	0
267	1	2.911	0.034	-2.877	1	0	0
268	1	6.063	0.117	-5.946	1	0	0
269	1	2.851	0.032	-2.819	1	0	0
270	1	13.719	0.191	-13.528	1	0	0
271	1	2.818	0.036	-2.782	1	0	0
272	1	3.419	0.167	-3.252	1	0	0
273	1	3.698	0.035	-3.663	1	0	0
274	1	6.836	0.124	-6.712	1	0	0
275	1	2.822	0.109	-2.714	1	0	0
276	1	2.803	0.103	-2.7	1	0	0
277	1	2.864	0.324	-2.54	1	0	0
278	1	2.823	0.032	-2.791	1	0	0
279	1	2.85	0.039	-2.811	1	0	0
280	1	2.59	0.787	-1.803	0.965	0.019	0.151
281	1	2.899	0.307	-2.592	1	0	0.001
282	1	3.104	0.036	-3.067	1	0	0
283	1	2.833	0.16	-2.673	1	0	0
284	1	2.688	0.596	-2.092	0.989	0.007	0.051
285	1	2.882	0.155	-2.727	1	0	0
286	1	2.795	0.177	-2.618	1	0	0
287	1	2.83	0.039	-2.791	1	0	0
288	1	3.004	0.187	-2.818	1	0	0
289	1	6.981	0.051	-6.931	1	0	0
290	1	3.2	0.092	-3.108	0.984	0.01	0.079
291	1	2.818	0.034	-2.784	1	0	0
292	1	2.832	0.038	-2.794	1	0	0
293	1	2.875	0.217	-2.658	1	0	0
294	1	2.332	0.613	-1.719	0.944	0.036	0.291
295	1	2.822	0.116	-2.707	1	0	0
296	1	2.911	0.161	-2.75	1	0	0
297	1	4.055	0.577	-3.478	1	0	0
298	1	3.392	0.144	-3.248	1	0	0
299	1	6.223	0.052	-6.172	1	0	0
300	1	2.782	0.13	-2.652	1	0	0
301	1	2.942	0.484	-2.457	0.999	0	0.002
302	1	2.814	0.103	-2.711	1	0	0
303	1	2.87	0.033	-2.837	1	0	0
304	1	3.52	0.119	-3.401	1	0	0
305	1	2.846	0.892	-1.954	1	0	0.001
306	1	6.407	0.159	-6.247	1	0	0
307	1	3.374	0.131	-3.243	1	0	0
308	1	2.811	0.102	-2.709	1	0	0
309	1	5.955	0.162	-5.792	1	0	0
310	1	2.82	0.033	-2.787	1	0	0
311	1	2.842	0.101	-2.74	1	0	0
312	1	3.424	0.047	-3.378	0.991	0.005	0.038
313	1	3.573	0.26	-3.313	1	0	0
314	1	2.839	0.034	-2.805	1	0	0
315	1	2.921	0.146	-2.775	1	0	0
316	1	2.778	0.145	-2.633	1	0	0
317	1	2.812	0.188	-2.624	1	0	0
318	1	2.828	0.032	-2.796	1	0	0
319	1	2.469	0.657	-1.812	0.944	0.037	0.3
320	1	4.211	0.343	-3.867	1	0	0
321	1	2.859	0.039	-2.82	1	0	0
322	1	2.825	0.035	-2.79	1	0	0
323	1	2.868	0.027	-2.84	1	0	0
324	1	2.833	0.034	-2.799	1	0	0
325	1	4.51	0.108	-4.402	1	0	0
326	1	2.272	0.033	-2.239	1	0	0
327	1	3.16	0.181	-2.979	1	0	0
328	1	2.821	0.101	-2.72	1	0	0
329	1	2.882	0.039	-2.843	1	0	0
330	1	5.915	0.135	-5.78	1	0	0
331	1	6.014	0.046	-5.967	1	0	0
332	1	2.874	0.034	-2.84	1	0	0
333	1	3.424	0.047	-3.378	0.991	0.005	0.038
334	1	2.815	0.039	-2.777	1	0	0
335	1	5.056	0.043	-5.013	1	0	0
336	1	3.172	0.122	-3.05	1	0	0
337	1	2.782	0.431	-2.351	0.999	0.001	0.005
338	1	2.963	0.051	-2.912	1	0	0
339	1	5.972	0.431	-5.541	1	0	0
340	1	2.292	0.543	-1.749	0.96	0.024	0.194
341	1	2.148	1.026	-1.122	0.786	0.133	1.197
342	1	3.015	0.037	-2.978	1	0	0
343	1	6.802	0.106	-6.696	1	0	0
344	1	4.015	0.042	-3.973	1	0	0
345	1	3.14	0.103	-3.037	1	0	0
346	1	2.596	1.26	-1.336	0.867	0.069	0.575
347	1	3.013	0.119	-2.894	1	0	0
348	1	2.883	0.422	-2.461	1	0	0
349	1	2.813	0.038	-2.775	1	0	0
350	1	5.725	0.043	-5.682	1	0	0
351	1	3.427	0.04	-3.387	1	0	0
352	1	4.399	0.373	-4.026	1	0	0
353	1	2.295	1.081	-1.214	0.813	0.114	1.001
354	1	3.879	0.357	-3.522	1	0	0
355	1	2.691	0.834	-1.857	0.973	0.015	0.122
356	1	5.793	0.048	-5.746	1	0	0
357	1	2.411	0.038	-2.372	1	0	0.001
358	1	2.814	0.027	-2.786	1	0	0
359	1	6.664	0.142	-6.522	1	0	0
360	1	2.866	0.227	-2.639	1	0	0
361	1	2.856	0.7	-2.156	0.995	0.003	0.02
362	1	6.289	0.608	-5.681	1	0	0
363	1	3.472	0.268	-3.204	1	0	0
364	1	2.867	0.16	-2.707	1	0	0
365	1	3.554	0.416	-3.138	1	0	0
366	1	4.555	0.107	-4.447	1	0	0
367	1	2.839	0.184	-2.655	1	0	0
368	1	3.964	0.039	-3.925	1	0	0
369	1	3.702	0.038	-3.664	1	0	0
370	1	3.292	0.041	-3.251	1	0	0
371	1	3.07	0.051	-3.018	1	0	0
372	1	2.804	0.148	-2.656	1	0	0
373	1	3.83	0.115	-3.715	1	0	0
374	1	2.831	0.1	-2.73	1	0	0
375	1	3.346	0.023	-3.323	0.995	0.002	0.012
376	1	3.568	0.092	-3.476	0.987	0.008	0.064
377	1	2.838	0.027	-2.811	1	0	0
378	1	3.447	0.732	-2.715	1	0	0
379	1	3.104	0.032	-3.072	1	0	0
380	1	2.823	0.035	-2.788	1	0	0
381	1	6.476	0.534	-5.942	1	0	0
382	1	2.735	0.364	-2.372	0.998	0.001	0.007
383	1	2.871	0.036	-2.834	1	0	0
384	1	3.053	0.036	-3.017	1	0	0
385	1	2.737	0.117	-2.62	1	0	0.001
386	1	2.813	0.039	-2.774	1	0	0
387	1	2.867	0.166	-2.701	1	0	0
388	1	4.22	0.17	-4.05	1	0	0
389	1	2.907	0.036	-2.871	1	0	0
390	1	3.048	1.042	-2.006	0.867	0.108	0.947
391	1	3.654	2.267	-1.386	0.721	0.103	0.892
392	1	3.416	0.096	-3.32	1	0	0
393	1	3.082	0.371	-2.711	1	0	0
394	1	3.105	0.033	-3.072	1	0	0
395	1	2.822	0.272	-2.55	1	0	0.001
396	1	3.044	0.262	-2.782	1	0	0
397	1	3.739	2.727	-1.012	0.269	0.02	0.161
398	1	3.77	0.26	-3.511	1	0	0
399	1	3.069	0.039	-3.029	1	0	0
400	1	3.073	0.032	-3.042	1	0	0
401	1	4.633	0.146	-4.487	1	0	0
402	1	2.823	0.113	-2.71	1	0	0
403	1	6.583	0.164	-6.419	1	0	0
404	1	3.473	0.09	-3.383	1	0	0.001
405	1	2.815	0.05	-2.765	1	0	0
406	1	3.227	0.035	-3.192	1	0	0
407	1	3.634	0.113	-3.521	1	0	0
408	1	2.938	0.09	-2.848	1	0	0
409	1	2.93	0.032	-2.898	1	0	0
410	1	2.961	0.027	-2.934	1	0	0
411	1	5.909	0.053	-5.856	1	0	0
412	1	3.658	0.732	-2.926	1	0	0
413	1	3.358	0.134	-3.224	0.999	0	0.003
414	1	2.821	0.031	-2.789	1	0	0
415	1	3.98	1.567	-2.413	0.885	0	0
416	1	2.813	0.261	-2.552	1	0	0
417	1	2.905	0.536	-2.369	1	0	0
418	1	3.557	0.054	-3.503	1	0	0
419	1	2.83	0.027	-2.803	1	0	0
420	1	2.904	0.734	-2.17	1	0	0.001
421	1	2.815	0.036	-2.779	1	0	0
422	1	2.802	0.19	-2.612	1	0	0
423	1	4.329	0.04	-4.29	1	0	0
424	1	2.802	0.05	-2.752	1	0	0
425	1	3.42	0.033	-3.387	1	0	0
426	1	2.816	0.11	-2.705	1	0	0
427	1	3.059	0.119	-2.94	1	0	0
428	1	2.814	0.101	-2.713	1	0	0
429	1	3.351	0.663	-2.687	1	0	0
430	1	2.838	0.031	-2.807	1	0	0
431	1	3.678	0.257	-3.421	1	0	0
432	1	2.828	0.034	-2.795	1	0	0
433	1	3.313	0.036	-3.277	1	0	0
434	1	6.242	0.126	-6.115	1	0	0
435	1	2.911	0.031	-2.881	1	0	0
436	1	3.211	0.035	-3.176	1	0	0
437	1	2.482	0.034	-2.448	1	0	0
438	1	2.953	0.161	-2.793	1	0	0
439	1	2.79	1.243	-1.547	0.961	0.006	0.048
440	1	3.011	0.542	-2.469	1	0	0
441	1	2.891	0.111	-2.78	1	0	0
442	1	3.226	0.027	-3.2	1	0	0
443	1	2.934	0.093	-2.841	1	0	0
444	1	2.644	0.038	-2.605	1	0	0
445	1	4.796	0.194	-4.602	1	0	0
446	1	2.833	0.031	-2.801	1	0	0
447	1	3.48	0.036	-3.444	1	0	0
448	1	2.819	0.04	-2.779	1	0	0
449	1	2.846	0.106	-2.739	1	0	0
450	1	3.511	0.042	-3.469	1	0	0
451	1	2.816	0.039	-2.776	1	0	0
452	1	2.896	0.027	-2.869	1	0	0
453	1	3.348	0.041	-3.307	1	0	0
454	1	2.976	0.037	-2.939	1	0	0
455	1	5.846	0.052	-5.794	1	0	0
456	1	3.025	0.032	-2.993	1	0	0
457	1	3.07	0.146	-2.924	1	0	0
458	1	2.826	0.031	-2.795	1	0	0
459	1	2.831	0.103	-2.728	1	0	0
460	1	7.109	0.633	-6.475	1	0	0
461	1	4.164	0.28	-3.884	1	0	0
462	1	2.793	0.032	-2.762	1	0	0
463	1	2.945	0.039	-2.906	1	0	0
464	1	2.798	0.858	-1.94	0.996	0.002	0.013
465	1	2.814	0.035	-2.78	1	0	0
466	1	2.813	0.031	-2.782	1	0	0
467	1	3.098	0.04	-3.058	1	0	0
468	1	2.884	0.034	-2.85	1	0	0
469	1	5.027	0.174	-4.853	1	0	0
470	1	2.831	0.033	-2.798	1	0	0
471	1	2.97	0.032	-2.938	1	0	0
472	1	3.603	0.142	-3.461	0.969	0.023	0.183
473	1	2.859	0.253	-2.606	1	0	0
474	1	2.825	0.102	-2.723	1	0	0
475	1	2.877	0.116	-2.761	1	0	0
476	1	2.802	1.619	-1.183	0.743	0.011	0.084
477	1	4.598	1.769	-2.829	0.861	0	0.001
478	1	3.497	0.503	-2.994	1	0	0
479	1	2.571	1.136	-1.435	0.904	0.054	0.445
480	1	0.9	1.052	0.152	0.199	0.699	18.12
481	1	6.082	0.889	-5.193	1	0	0
482	1	6.177	0.923	-5.254	1	0	0
483	1	2.709	0.453	-2.255	0.995	0.003	0.022
484	1	2.74	1.079	-1.661	0.978	0.009	0.069
485	1	3.988	0.233	-3.755	0.938	0.05	0.413
486	1	2.848	0.633	-2.215	1	0	0
487	1	2.999	0.038	-2.961	1	0	0
488	1	2.829	0.034	-2.796	1	0	0
489	1	3.424	0.047	-3.378	0.991	0.005	0.038
490	1	3.244	0.038	-3.206	1	0	0
491	1	6.845	0.264	-6.58	1	0	0
492	1	2.935	0.725	-2.21	1	0	0
493	1	2.821	0.031	-2.79	1	0	0
494	1	2.845	0.103	-2.742	1	0	0
495	1	2.818	0.038	-2.78	1	0	0
496	1	6.033	0.044	-5.989	1	0	0
497	1	5.182	0.111	-5.071	1	0	0
498	1	2.872	0.034	-2.838	1	0	0
499	1	2.818	0.031	-2.787	1	0	0
500	1	2.968	0.033	-2.935	1	0	0
501	1	2.808	0.036	-2.772	1	0	0
502	1	2.817	0.223	-2.593	1	0	0
503	1	6.09	0.043	-6.047	1	0	0
504	1	5.068	0.04	-5.028	1	0	0
505	1	2.462	0.785	-1.677	0.946	0.03	0.24
506	1	3.105	0.036	-3.069	1	0	0
507	1	2.819	0.036	-2.783	1	0	0
508	1	3.371	0.319	-3.052	1	0	0
509	1	3.354	0.159	-3.195	1	0	0
510	1	3.936	0.148	-3.788	1	0	0
511	1	3.634	0.393	-3.24	1	0	0
512	1	3.166	0.621	-2.545	1	0	0
513	1	2.717	0.332	-2.386	0.999	0	0.004
514	1	2.794	0.835	-1.958	0.994	0.003	0.021
515	1	4.93	0.04	-4.891	1	0	0
516	1	2.738	0.705	-2.033	0.993	0.003	0.026
517	1	2.816	0.037	-2.78	1	0	0
518	1	2.925	0.038	-2.886	1	0	0
519	1	2.698	0.032	-2.666	1	0	0
520	1	2.811	0.036	-2.775	1	0	0
521	1	4.082	0.449	-3.633	1	0	0
522	1	3.09	0.04	-3.05	1	0	0
523	1	2.9	0.105	-2.796	1	0	0
524	1	2.839	0.148	-2.691	1	0	0
525	1	4.581	0.047	-4.534	1	0	0
526	1	2.907	0.249	-2.659	1	0	0
527	1	5.974	0.272	-5.702	1	0	0
528	1	2.714	0.629	-2.084	0.992	0.004	0.028
529	1	2.896	0.107	-2.788	1	0	0
530	1	4.26	0.039	-4.221	1	0	0
531	1	3.001	0.031	-2.97	1	0	0
532	1	3.163	0.033	-3.13	1	0	0
533	1	3.032	0.035	-2.997	1	0	0
534	1	2.814	0.037	-2.776	1	0	0
535	1	2.809	0.034	-2.775	1	0	0
536	1	7.124	0.131	-6.993	1	0	0
537	1	5.873	0.356	-5.517	1	0	0
538	1	3.153	0.094	-3.059	1	0	0
539	1	2.936	0.034	-2.902	1	0	0
540	1	2.564	0.171	-2.393	0.999	0.001	0.006
541	1	2.154	1.077	-1.077	0.751	0.173	1.634
542	1	3.613	0.117	-3.496	1	0	0
543	1	3.391	0.109	-3.282	1	0	0
544	1	2.853	1.105	-1.749	0.998	0	0.003
545	1	3.141	0.495	-2.646	1	0	0.001
546	1	3.318	0.318	-3	1	0	0
547	1	2.834	0.034	-2.8	1	0	0
548	1	6.11	0.591	-5.519	1	0	0
549	1	2.838	0.034	-2.804	1	0	0
550	1	2.962	0.096	-2.866	1	0	0
551	1	2.84	0.167	-2.673	1	0	0
552	1	2.842	0.362	-2.48	1	0	0.001
553	1	3.71	0.043	-3.668	1	0	0
554	1	2.906	0.037	-2.869	1	0	0
555	1	3.028	0.038	-2.99	1	0	0
556	1	3.724	0.036	-3.689	1	0	0
557	1	2.845	0.64	-2.205	1	0	0
558	1	5.267	0.269	-4.998	1	0	0
559	1	2.882	0.037	-2.845	1	0	0
560	1	2.912	0.039	-2.872	1	0	0
561	1	2.809	0.106	-2.703	1	0	0
562	1	2.83	0.033	-2.797	1	0	0
563	1	2.826	0.032	-2.794	1	0	0
564	1	3.359	0.096	-3.263	1	0	0
565	1	2.793	0.031	-2.762	1	0	0
566	1	0.698	0.441	-0.257	0.718	0.21	2.074
567	1	2.812	0.032	-2.78	1	0	0
568	1	2.878	0.027	-2.851	1	0	0
569	1	4.091	0.15	-3.941	1	0	0
570	1	2.816	0.036	-2.78	1	0	0
571	1	2.822	0.031	-2.791	1	0	0
572	1	2.943	0.118	-2.826	1	0	0
573	1	2.924	0.034	-2.89	1	0	0
574	1	2.805	0.101	-2.704	1	0	0
575	1	4.694	0.156	-4.538	1	0	0
576	1	2.8	0.05	-2.749	1	0	0
577	1	5.195	0.18	-5.014	1	0	0
578	1	3.171	0.543	-2.628	1	0	0
579	1	2.805	0.322	-2.483	1	0	0
580	1	4.638	1.106	-3.531	0.999	0	0
581	1	2.882	0.113	-2.769	1	0	0
582	1	2.814	0.146	-2.668	1	0	0
583	1	2.824	0.114	-2.71	1	0	0
584	1	2.943	0.037	-2.906	1	0	0
585	1	2.808	1.224	-1.584	0.977	0.003	0.021
586	1	3.677	0.183	-3.493	1	0	0
587	1	3.144	1.256	-1.888	0.973	0	0
588	1	2.968	1.13	-1.838	0.999	0	0
589	1	2.909	0.764	-2.145	0.997	0.001	0.008
590	1	2.829	0.324	-2.505	1	0	0
591	1	4.886	0.04	-4.846	1	0	0
592	1	4.027	0.712	-3.315	1	0	0
593	1	2.847	0.191	-2.656	1	0	0
594	1	4.616	0.045	-4.571	1	0	0
595	1	3.126	0.036	-3.09	1	0	0
596	1	2.796	0.178	-2.618	1	0	0
597	1	2.804	0.41	-2.394	1	0	0
598	1	2.818	0.034	-2.784	1	0	0
599	1	6.198	0.047	-6.151	1	0	0
600	1	2.815	0.045	-2.769	1	0	0
601	1	2.81	0.034	-2.776	1	0	0
602	1	2.354	0.166	-2.188	0.994	0.003	0.027
603	1	2.799	0.111	-2.688	1	0	0
604	1	3.446	0.092	-3.355	0.986	0.008	0.067
605	1	2.816	0.027	-2.789	1	0	0
606	1	2.826	0.036	-2.791	1	0	0
607	1	2.886	0.036	-2.85	1	0	0
608	1	2.943	0.038	-2.906	1	0	0
609	1	5.273	0.041	-5.232	1	0	0
610	1	6.073	1.163	-4.91	0.997	0	0
611	1	2.86	0.032	-2.827	1	0	0
612	1	3.871	0.129	-3.742	1	0	0
613	1	2.85	0.036	-2.814	1	0	0
614	1	3.051	0.036	-3.015	1	0	0
615	1	2.971	0.267	-2.703	1	0	0
616	1	2.862	0.156	-2.706	1	0	0
617	1	6.979	0.159	-6.82	1	0	0
618	1	2.974	0.032	-2.942	1	0	0
619	1	2.859	0.031	-2.828	1	0	0
620	1	3.6	0.04	-3.56	1	0	0
621	1	5.446	0.715	-4.731	1	0	0
622	1	2.835	0.038	-2.797	1	0	0
623	1	2.834	0.032	-2.801	1	0	0
624	1	2.876	0.417	-2.459	1	0	0
625	1	6.104	0.044	-6.06	1	0	0
626	1	3.427	0.048	-3.38	0.991	0.005	0.039
627	1	2.813	0.032	-2.781	1	0	0
628	1	6.636	0.054	-6.582	1	0	0
629	1	2.854	0.028	-2.826	1	0	0
630	1	6.365	0.295	-6.07	1	0	0
631	1	3.017	0.052	-2.965	1	0	0
632	1	2.759	0.037	-2.722	1	0	0
633	1	6.918	0.158	-6.76	1	0	0
634	1	2.821	0.038	-2.783	1	0	0
635	1	2.857	0.038	-2.819	1	0	0
636	1	3.507	0.039	-3.468	1	0	0
637	1	3.603	0.099	-3.505	1	0	0
638	1	3.108	0.036	-3.071	1	0	0
639	1	2.928	0.24	-2.688	1	0	0
640	1	7.13	0.129	-7.001	1	0	0
641	1	4.893	0.043	-4.85	1	0	0
642	1	2.815	0.04	-2.775	1	0	0
643	1	2.817	0.105	-2.711	1	0	0
644	1	2.822	0.108	-2.714	1	0	0
645	1	5.259	0.048	-5.211	1	0	0
646	1	2.87	0.672	-2.197	1	0	0
647	1	3.045	0.04	-3.004	1	0	0
648	1	3.199	0.035	-3.164	1	0	0
649	1	2.832	0.103	-2.73	1	0	0
650	1	3.239	0.12	-3.118	1	0	0
651	1	2.774	0.259	-2.515	1	0	0.002
652	1	1.794	0.328	-1.465	0.973	0.016	0.127
653	1	2.837	0.103	-2.735	1	0	0
654	1	2.815	0.105	-2.709	1	0	0
655	1	2.815	0.034	-2.781	1	0	0
656	1	4.843	0.342	-4.501	1	0	0
657	1	3.389	0.157	-3.232	1	0	0
658	1	2.919	0.034	-2.885	1	0	0
659	1	5.193	0.11	-5.083	1	0	0
660	1	2.8	0.157	-2.643	1	0	0.001
661	1	3.323	0.826	-2.497	1	0	0
662	1	3.713	0.145	-3.568	0.969	0.023	0.187
663	1	2.875	0.172	-2.703	1	0	0.001
664	1	2.734	0.054	-2.681	1	0	0.002
665	1	2.827	0.037	-2.791	1	0	0
666	1	4.569	0.134	-4.434	1	0	0
667	1	0.45	0.072	-0.378	0.952	0.025	0.197
668	1	2.836	0.249	-2.586	1	0	0
669	1	2.962	0.119	-2.843	1	0	0
670	1	2.753	0.255	-2.498	0.999	0.001	0.006
671	1	0.36	0.102	-0.258	0.669	0.205	2.009
672	1	0.196	0.163	-0.033	0.404	0.452	6.431
673	1	0.36	0.27	-0.09	0.555	0.327	3.785
674	1	0.977	0.152	-0.825	0.985	0.007	0.057
675	1	2.092	0.597	-1.494	0.911	0.06	0.499
676	1	0.672	0.167	-0.505	0.95	0.026	0.208
677	1	2.371	0.04	-2.331	0.999	0	0.002
678	1	3.89	1.464	-2.426	0.871	0.114	1
